# Supplementary material for: Population genomics of Fusarium graminearum reveals signatures of divergent evolution within a major cereal pathogen
Source: PLoS One. 2018 Mar 27;13(3):e0194616. doi: 10.1371/journal.pone.0194616 (PMC5870968; doi:10.1371/journal.pone.0194616)
Supplement: S1 File — (TXT) [file pone.0194616.s005.txt]

INSERT INTO stable_id_event (old_stable_id	old_version	new_stable_id	new_version	mapping_session_id	type	score) VALUES ('FGRRES_07866'	1	'FGRAMPH1_01T25857'	2	1	'gene'	1
'CEF84391'	1	'CEF84391'	2	1	'transcript'	1
'CEF84391'	1	'CEF84391'	2	1	'translation'	1
'FGRRES_15437'	1	'FGRAMPH1_01T25187'	2	1	'gene'	1
'CEF85176'	1	'CEF85176'	2	1	'transcript'	1
'CEF85176'	1	'CEF85176'	2	1	'translation'	1
'FGRRES_16805'	1	'FGRAMPH1_01T24429'	2	1	'gene'	1
'CEF84744'	1	'CEF84744'	2	1	'transcript'	1
'CEF84744'	1	'CEF84744'	2	1	'translation'	1
'FGRRES_07502_M'	1	'FGRAMPH1_01T24965'	2	1	'gene'	1
'CEF85380'	1	'CEF85380'	2	1	'transcript'	1
'CEF85380'	1	'CEF85380'	2	1	'translation'	1
'FGRRES_08964'	1	'FGRAMPH1_01T28249'	2	1	'gene'	1
'CEF85393'	1	'SCB65544'	2	1	'transcript'	1
'CEF85393'	1	'SCB65544'	2	1	'translation'	1
'FGRRES_09429'	1	'FGRAMPH1_01T27113'	2	1	'gene'	1
'CEF85055'	1	'CEF85055'	2	1	'transcript'	1
'CEF85055'	1	'CEF85055'	2	1	'translation'	1
'FGRRES_20351'	1	'FGRAMPH1_01T23629'	2	1	'gene'	1
'CEF83693'	1	'CEF83693'	2	1	'transcript'	1
'CEF83693'	1	'CEF83693'	2	1	'translation'	1
'FGRRES_13478'	1	'FGRAMPH1_01T28277'	2	1	'gene'	1
'CEF84905'	1	'CEF84905'	2	1	'transcript'	1
'CEF84905'	1	'CEF84905'	2	1	'translation'	1
'FGRRES_06727'	1	'FGRAMPH1_01T23017'	2	1	'gene'	1
'CEF83158'	1	'CEF83158'	2	1	'transcript'	1
'CEF83158'	1	'CEF83158'	2	1	'translation'	1
'FGRRES_07615'	1	'FGRAMPH1_01T25221'	2	1	'gene'	1
'CEF83896'	1	'CEF83896'	2	1	'transcript'	1
'CEF83896'	1	'CEF83896'	2	1	'translation'	1
'FGRRES_07435'	1	'FGRAMPH1_01T24817'	2	1	'gene'	1
'CEF84266'	1	'CEF84266'	2	1	'transcript'	1
'CEF84266'	1	'CEF84266'	2	1	'translation'	1
'FGRRES_13580'	1	'FGRAMPH1_01T27091'	2	1	'gene'	1
'CEF83658'	1	'CEF83658'	2	1	'transcript'	1
'CEF83658'	1	'CEF83658'	2	1	'translation'	1
'FGRRES_09340'	1	'FGRAMPH1_01T27325'	2	1	'gene'	1
'CEF84069'	1	'CEF84069'	2	1	'transcript'	1
'CEF84069'	1	'CEF84069'	2	1	'translation'	1
'FGRRES_16867'	1	'FGRAMPH1_01T25269'	2	1	'gene'	1
'CEF83372'	1	'CEF83372'	2	1	'transcript'	1
'CEF83372'	1	'CEF83372'	2	1	'translation'	1
'FGRRES_12928'	1	'FGRAMPH1_01T22397'	2	1	'gene'	1
'CEF84918'	1	'CEF84918'	2	1	'transcript'	1
'CEF84918'	1	'CEF84918'	2	1	'translation'	1
'FGRRES_06598'	1	'FGRAMPH1_01T22673'	2	1	'gene'	1
'CEF84268'	1	'CEF84268'	2	1	'transcript'	1
'CEF84268'	1	'CEF84268'	2	1	'translation'	1
'FGRRES_06547'	1	'FGRAMPH1_01T22557'	2	1	'gene'	1
'CEF84363'	1	'CEF84363'	2	1	'transcript'	1
'CEF84363'	1	'CEF84363'	2	1	'translation'	1
'FGRRES_16856'	1	'FGRAMPH1_01T25223'	2	1	'gene'	1
'CEF85657'	1	'CEF85657'	2	1	'transcript'	1
'CEF85657'	1	'CEF85657'	2	1	'translation'	1
'FGRRES_16711'	1	'FGRAMPH1_01T23081'	2	1	'gene'	1
'CEF84791'	1	'CEF84791'	2	1	'transcript'	1
'CEF84791'	1	'CEF84791'	2	1	'translation'	1
'FGRRES_09598'	1	'FGRAMPH1_01T26709'	2	1	'gene'	1
'CEF84625'	1	'CEF84625'	2	1	'transcript'	1
'CEF84625'	1	'CEF84625'	2	1	'translation'	1
'FGRRES_13217'	1	'FGRAMPH1_01T25617'	2	1	'gene'	1
'CEF84689'	1	'CEF84689'	2	1	'transcript'	1
'CEF84689'	1	'CEF84689'	2	1	'translation'	1
'FGRRES_17135'	1	'FGRAMPH1_01T28255'	2	1	'gene'	1
'CEF85343'	1	'CEF85343'	2	1	'transcript'	1
'CEF85343'	1	'CEF85343'	2	1	'translation'	1
'FGRRES_17255'	1	'FGRAMPH1_01T26505'	2	1	'gene'	1
'CEF83108'	1	'CEF83108'	2	1	'transcript'	1
'CEF83108'	1	'CEF83108'	2	1	'translation'	1
'FGRRES_16787'	1	'FGRAMPH1_01T24085'	2	1	'gene'	1
'CEF83086'	1	'CEF83086'	2	1	'transcript'	1
'CEF83086'	1	'CEF83086'	2	1	'translation'	1
'FGRRES_07160'	1	'FGRAMPH1_01T24109'	2	1	'gene'	1
'CEF83651'	1	'CEF83651'	2	1	'transcript'	1
'CEF83651'	1	'CEF83651'	2	1	'translation'	1
'FGRRES_07035'	1	'FGRAMPH1_01T23789'	2	1	'gene'	1
'CEF85245'	1	'CEF85245'	2	1	'transcript'	1
'CEF85245'	1	'CEF85245'	2	1	'translation'	1
'FGRRES_16851'	1	'FGRAMPH1_01T25165'	2	1	'gene'	1
'CEF83184'	1	'CEF83184'	2	1	'transcript'	1
'CEF83184'	1	'CEF83184'	2	1	'translation'	1
'FGRRES_07754'	1	'FGRAMPH1_01T25571'	2	1	'gene'	1
'CEF85644'	1	'CEF85644'	2	1	'transcript'	1
'CEF85644'	1	'CEF85644'	2	1	'translation'	1
'FGRRES_09221'	1	'FGRAMPH1_01T27633'	2	1	'gene'	1
'CEF84169'	1	'CEF84169'	2	1	'transcript'	1
'CEF84169'	1	'CEF84169'	2	1	'translation'	1
'FGRRES_16667'	1	'FGRAMPH1_01T22445'	2	1	'gene'	1
'CEF84794'	1	'CEF84794'	2	1	'transcript'	1
'CEF84794'	1	'CEF84794'	2	1	'translation'	1
'FGRRES_07223'	1	'FGRAMPH1_01T24275'	2	1	'gene'	1
'CEF83259'	1	'CEF83259'	2	1	'transcript'	1
'CEF83259'	1	'CEF83259'	2	1	'translation'	1
'FGRRES_16841'	1	'FGRAMPH1_01T25017'	2	1	'gene'	1
'CEF84572'	1	'SCB65280'	2	1	'transcript'	1
'CEF84572'	1	'SCB65280'	2	1	'translation'	1
'FGRRES_20391'	1	'FGRAMPH1_01T27315'	2	1	'gene'	1
'CEF85303'	1	'CEF85303'	2	1	'transcript'	1
'CEF85303'	1	'CEF85303'	2	1	'translation'	1
'FGRRES_20389'	1	'FGRAMPH1_01T27041'	2	1	'gene'	1
'CEF83073'	1	'CEF83073'	2	1	'transcript'	1
'CEF83073'	1	'CEF83073'	2	1	'translation'	1
'FGRRES_16768_M'	1	'FGRAMPH1_01T23837'	2	1	'gene'	1
'CEF85273'	1	'SCB65172'	2	1	'transcript'	1
'CEF85273'	1	'SCB65172'	2	1	'translation'	1
'FGRRES_16854'	1	'FGRAMPH1_01T25203'	2	1	'gene'	1
'CEF84061'	1	'CEF84061'	2	1	'transcript'	1
'CEF84061'	1	'CEF84061'	2	1	'translation'	1
'FGRRES_07589'	1	'FGRAMPH1_01T25161'	2	1	'gene'	1
'CEF83909'	1	'CEF83909'	2	1	'transcript'	1
'CEF83909'	1	'CEF83909'	2	1	'translation'	1
'FGRRES_06655'	1	'FGRAMPH1_01T22843'	2	1	'gene'	1
'CEF83341'	1	'SCB65090'	2	1	'transcript'	1
'CEF83341'	1	'SCB65090'	2	1	'translation'	1
'FGRRES_13610_M'	1	'FGRAMPH1_01T26733'	2	1	'gene'	1
'CEF83908'	1	'SCB65409'	2	1	'transcript'	1
'CEF83908'	1	'SCB65409'	2	1	'translation'	1
'FGRRES_07414'	1	'FGRAMPH1_01T24763'	2	1	'gene'	1
'CEF84591'	1	'CEF84591'	2	1	'transcript'	1
'CEF84591'	1	'CEF84591'	2	1	'translation'	1
'FGRRES_07930'	1	'FGRAMPH1_01T26011'	2	1	'gene'	1
'CEF83321'	1	'CEF83321'	2	1	'transcript'	1
'CEF83321'	1	'CEF83321'	2	1	'translation'	1
'FGRRES_07237_M'	1	'FGRAMPH1_01T24313'	2	1	'gene'	1
'CEF82867'	1	'SCB65219'	2	1	'transcript'	1
'CEF82867'	1	'SCB65219'	2	1	'translation'	1
'FGRRES_09546'	1	'FGRAMPH1_01T26831'	2	1	'gene'	1
'CEF83938'	1	'CEF83938'	2	1	'transcript'	1
'CEF83938'	1	'CEF83938'	2	1	'translation'	1
'FGRRES_16887'	1	'FGRAMPH1_01T25523'	2	1	'gene'	1
'CEF83870'	1	'CEF83870'	2	1	'transcript'	1
'CEF83870'	1	'CEF83870'	2	1	'translation'	1
'FGRRES_13012'	1	'FGRAMPH1_01T23421'	2	1	'gene'	1
'CEF85451'	1	'CEF85451'	2	1	'transcript'	1
'CEF85451'	1	'CEF85451'	2	1	'translation'	1
'FGRRES_16782'	1	'FGRAMPH1_01T24009'	2	1	'gene'	1
'CEF82871'	1	'CEF82871'	2	1	'transcript'	1
'CEF82871'	1	'CEF82871'	2	1	'translation'	1
'FGRRES_07529'	1	'FGRAMPH1_01T25025'	2	1	'gene'	1
'CEF83169'	1	'CEF83169'	2	1	'transcript'	1
'CEF83169'	1	'CEF83169'	2	1	'translation'	1
'FGRRES_07592'	1	'FGRAMPH1_01T25167'	2	1	'gene'	1
'CEF82838'	1	'CEF82838'	2	1	'transcript'	1
'CEF82838'	1	'CEF82838'	2	1	'translation'	1
'FGRRES_16853'	1	'FGRAMPH1_01T25189'	2	1	'gene'	1
'CEF84766'	1	'CEF84766'	2	1	'transcript'	1
'CEF84766'	1	'CEF84766'	2	1	'translation'	1
'FGRRES_07743'	1	'FGRAMPH1_01T25543'	2	1	'gene'	1
'CEF85236'	1	'CEF85236'	2	1	'transcript'	1
'CEF85236'	1	'CEF85236'	2	1	'translation'	1
'FGRRES_07808'	1	'FGRAMPH1_01T25715'	2	1	'gene'	1
'CEF83761'	1	'CEF83761'	2	1	'transcript'	1
'CEF83761'	1	'CEF83761'	2	1	'translation'	1
'FGRRES_09533'	1	'FGRAMPH1_01T26859'	2	1	'gene'	1
'CEF82958'	1	'CEF82958'	2	1	'transcript'	1
'CEF82958'	1	'CEF82958'	2	1	'translation'	1
'FGRRES_06869'	1	'FGRAMPH1_01T23371'	2	1	'gene'	1
'CEF83126'	1	'CEF83126'	2	1	'transcript'	1
'CEF83126'	1	'CEF83126'	2	1	'translation'	1
'FGRRES_07695'	1	'FGRAMPH1_01T25405'	2	1	'gene'	1
'CEF83809'	1	'CEF83809'	2	1	'transcript'	1
'CEF83809'	1	'CEF83809'	2	1	'translation'	1
'FGRRES_07480'	1	'FGRAMPH1_01T24913'	2	1	'gene'	1
'CEF83897'	1	'CEF83897'	2	1	'transcript'	1
'CEF83897'	1	'CEF83897'	2	1	'translation'	1
'FGRRES_09324'	1	'FGRAMPH1_01T27371'	2	1	'gene'	1
'CEF84417'	1	'CEF84417'	2	1	'transcript'	1
'CEF84417'	1	'CEF84417'	2	1	'translation'	1
'FGRRES_09401'	1	'FGRAMPH1_01T27185'	2	1	'gene'	1
'CEF85148'	1	'CEF85148'	2	1	'transcript'	1
'CEF85148'	1	'CEF85148'	2	1	'translation'	1
'FGRRES_07109'	1	'FGRAMPH1_01T23979'	2	1	'gene'	1
'CEF84115'	1	'CEF84115'	2	1	'transcript'	1
'CEF84115'	1	'CEF84115'	2	1	'translation'	1
'FGRRES_09821'	1	'FGRAMPH1_01T26199'	2	1	'gene'	1
'CEF82991'	1	'CEF82991'	2	1	'transcript'	1
'CEF82991'	1	'CEF82991'	2	1	'translation'	1
'FGRRES_09451'	1	'FGRAMPH1_01T27061'	2	1	'gene'	1
'CEF84313'	1	'CEF84313'	2	1	'transcript'	1
'CEF84313'	1	'CEF84313'	2	1	'translation'	1
'FGRRES_07899'	1	'FGRAMPH1_01T25929'	2	1	'gene'	1
'CEF83112'	1	'CEF83112'	2	1	'transcript'	1
'CEF83112'	1	'CEF83112'	2	1	'translation'	1
'FGRRES_07856'	1	'FGRAMPH1_01T25827'	2	1	'gene'	1
'CEF85515'	1	'CEF85515'	2	1	'transcript'	1
'CEF85515'	1	'CEF85515'	2	1	'translation'	1
'FGRRES_09286'	1	'FGRAMPH1_01T27467'	2	1	'gene'	1
'CEF85029'	1	'SCB65478'	2	1	'transcript'	1
'CEF85029'	1	'SCB65478'	2	1	'translation'	1
'FGRRES_07488'	1	'FGRAMPH1_01T24933'	2	1	'gene'	1
'CEF85557'	1	'CEF85557'	2	1	'transcript'	1
'CEF85557'	1	'CEF85557'	2	1	'translation'	1
'FGRRES_06845'	1	'FGRAMPH1_01T23317'	2	1	'gene'	1
'CEF83383'	1	'CEF83383'	2	1	'transcript'	1
'CEF83383'	1	'CEF83383'	2	1	'translation'	1
'FGRRES_07367'	1	'FGRAMPH1_01T24647'	2	1	'gene'	1
'CEF85067'	1	'CEF85067'	2	1	'transcript'	1
'CEF85067'	1	'CEF85067'	2	1	'translation'	1
'FGRRES_09345'	1	'FGRAMPH1_01T27303'	2	1	'gene'	1
'CEF82816'	1	'CEF82816'	2	1	'transcript'	1
'CEF82816'	1	'CEF82816'	2	1	'translation'	1
'FGRRES_13054'	1	'FGRAMPH1_01T23873'	2	1	'gene'	1
'CEF84974'	1	'CEF84974'	2	1	'transcript'	1
'CEF84974'	1	'CEF84974'	2	1	'translation'	1
'FGRRES_20385'	1	'FGRAMPH1_01T26679'	2	1	'gene'	1
'CEF82956'	1	'CEF82956'	2	1	'transcript'	1
'CEF82956'	1	'CEF82956'	2	1	'translation'	1
'FGRRES_09197'	1	'FGRAMPH1_01T27691'	2	1	'gene'	1
'CEF84192'	1	'CEF84192'	2	1	'transcript'	1
'CEF84192'	1	'CEF84192'	2	1	'translation'	1
'FGRRES_13626_M'	1	'FGRAMPH1_01T26477'	2	1	'gene'	1
'CEF83114'	1	'CEF83114'	2	1	'transcript'	1
'CEF83114'	1	'CEF83114'	2	1	'translation'	1
'FGRRES_06450_M'	1	'FGRAMPH1_01T22307'	2	1	'gene'	1
'CEF82949'	1	'CEF82949'	2	1	'transcript'	1
'CEF82949'	1	'CEF82949'	2	1	'translation'	1
'FGRRES_07366'	1	'FGRAMPH1_01T24643'	2	1	'gene'	1
'CEF83398'	1	'SCB65252'	2	1	'transcript'	1
'CEF83398'	1	'SCB65252'	2	1	'translation'	1
'FGRRES_06975'	1	'FGRAMPH1_01T23647'	2	1	'gene'	1
'CEF83552'	1	'CEF83552'	2	1	'transcript'	1
'CEF83552'	1	'CEF83552'	2	1	'translation'	1
'FGRRES_09847'	1	'FGRAMPH1_01T26143'	2	1	'gene'	1
'CEF84992'	1	'CEF84992'	2	1	'transcript'	1
'CEF84992'	1	'CEF84992'	2	1	'translation'	1
'FGRRES_09626'	1	'FGRAMPH1_01T26641'	2	1	'gene'	1
'CEF84859'	1	'CEF84859'	2	1	'transcript'	1
'CEF84859'	1	'CEF84859'	2	1	'translation'	1
'FGRRES_13560'	1	'FGRAMPH1_01T27341'	2	1	'gene'	1
'CEF84521'	1	'CEF84521'	2	1	'transcript'	1
'CEF84521'	1	'CEF84521'	2	1	'translation'	1
'FGRRES_09530_M'	1	'FGRAMPH1_01T26865'	2	1	'gene'	1
'CEF85047'	1	'CEF85047'	2	1	'transcript'	1
'CEF85047'	1	'CEF85047'	2	1	'translation'	1
'FGRRES_16798'	1	'FGRAMPH1_01T24373'	2	1	'gene'	1
'CEF85540'	1	'CEF85540'	2	1	'transcript'	1
'CEF85540'	1	'CEF85540'	2	1	'translation'	1
'FGRRES_07496_M'	1	'FGRAMPH1_01T24953'	2	1	'gene'	1
'CEF84538'	1	'SCB65272'	2	1	'transcript'	1
'CEF84538'	1	'SCB65272'	2	1	'translation'	1
'FGRRES_09544'	1	'FGRAMPH1_01T26835'	2	1	'gene'	1
'CEF83497'	1	'CEF83497'	2	1	'transcript'	1
'CEF83497'	1	'CEF83497'	2	1	'translation'	1
'FGRRES_07868'	1	'FGRAMPH1_01T25861'	2	1	'gene'	1
'CEF84023'	1	'SCB65328'	2	1	'transcript'	1
'CEF84023'	1	'SCB65328'	2	1	'translation'	1
'FGRRES_07137'	1	'FGRAMPH1_01T24053'	2	1	'gene'	1
'CEF84410'	1	'SCB65195'	2	1	'transcript'	1
'CEF84410'	1	'SCB65195'	2	1	'translation'	1
'FGRRES_13477'	1	'FGRAMPH1_01T28283'	2	1	'gene'	1
'CEF85432'	1	'CEF85432'	2	1	'transcript'	1
'CEF85432'	1	'CEF85432'	2	1	'translation'	1
'FGRRES_13594'	1	'FGRAMPH1_01T27011'	2	1	'gene'	1
'CEF83247'	1	'CEF83247'	2	1	'transcript'	1
'CEF83247'	1	'CEF83247'	2	1	'translation'	1
'FGRRES_07221'	1	'FGRAMPH1_01T24271'	2	1	'gene'	1
'CEF85284'	1	'CEF85284'	2	1	'transcript'	1
'CEF85284'	1	'CEF85284'	2	1	'translation'	1
'FGRRES_17134'	1	'FGRAMPH1_01T28273'	2	1	'gene'	1
'CEF84083'	1	'CEF84083'	2	1	'transcript'	1
'CEF84083'	1	'CEF84083'	2	1	'translation'	1
'FGRRES_07036_M'	1	'FGRAMPH1_01T23791'	2	1	'gene'	1
'CEF85219'	1	'CEF85219'	2	1	'transcript'	1
'CEF85219'	1	'CEF85219'	2	1	'translation'	1
'FGRRES_09506'	1	'FGRAMPH1_01T26921'	2	1	'gene'	1
'CEF82921'	1	'CEF82921'	2	1	'transcript'	1
'CEF82921'	1	'CEF82921'	2	1	'translation'	1
'FGRRES_09222'	1	'FGRAMPH1_01T27631'	2	1	'gene'	1
'CEF84367'	1	'CEF84367'	2	1	'transcript'	1
'CEF84367'	1	'CEF84367'	2	1	'translation'	1
'FGRRES_17210'	1	'FGRAMPH1_01T27105'	2	1	'gene'	1
'CEF84776'	1	'CEF84776'	2	1	'transcript'	1
'CEF84776'	1	'CEF84776'	2	1	'translation'	1
'FGRRES_17240'	1	'FGRAMPH1_01T26731'	2	1	'gene'	1
'CEF84960'	1	'CEF84960'	2	1	'transcript'	1
'CEF84960'	1	'CEF84960'	2	1	'translation'	1
'FGRRES_07667'	1	'FGRAMPH1_01T25337'	2	1	'gene'	1
'CEF84309'	1	'CEF84309'	2	1	'transcript'	1
'CEF84309'	1	'CEF84309'	2	1	'translation'	1
'FGRRES_06822'	1	'FGRAMPH1_01T23269'	2	1	'gene'	1
'CEF84662'	1	'CEF84662'	2	1	'transcript'	1
'CEF84662'	1	'CEF84662'	2	1	'translation'	1
'FGRRES_07371'	1	'FGRAMPH1_01T24657'	2	1	'gene'	1
'CEF83673'	1	'CEF83673'	2	1	'transcript'	1
'CEF83673'	1	'CEF83673'	2	1	'translation'	1
'FGRRES_13532'	1	'FGRAMPH1_01T27599'	2	1	'gene'	1
'CEF85479'	1	'CEF85479'	2	1	'transcript'	1
'CEF85479'	1	'CEF85479'	2	1	'translation'	1
'FGRRES_09578'	1	'FGRAMPH1_01T26753'	2	1	'gene'	1
'CEF84634'	1	'CEF84634'	2	1	'transcript'	1
'CEF84634'	1	'CEF84634'	2	1	'translation'	1
'FGRRES_07393'	1	'FGRAMPH1_01T24711'	2	1	'gene'	1
'CEF85648'	1	'CEF85648'	2	1	'transcript'	1
'CEF85648'	1	'CEF85648'	2	1	'translation'	1
'FGRRES_06921_M'	1	'FGRAMPH1_01T23501'	2	1	'gene'	1
'CEF83650'	1	'SCB65143'	2	1	'transcript'	1
'CEF83650'	1	'SCB65143'	2	1	'translation'	1
'FGRRES_07663'	1	'FGRAMPH1_01T25327'	2	1	'gene'	1
'CEF84727'	1	'CEF84727'	2	1	'transcript'	1
'CEF84727'	1	'CEF84727'	2	1	'translation'	1
'FGRRES_07123'	1	'FGRAMPH1_01T24017'	2	1	'gene'	1
'CEF84506'	1	'SCB65192'	2	1	'transcript'	1
'CEF84506'	1	'SCB65192'	2	1	'translation'	1
'FGRRES_07482'	1	'FGRAMPH1_01T24923'	2	1	'gene'	1
'CEF82805'	1	'CEF82805'	2	1	'transcript'	1
'CEF82805'	1	'CEF82805'	2	1	'translation'	1
'FGRRES_07780'	1	'FGRAMPH1_01T25649'	2	1	'gene'	1
'CEF84943'	1	'CEF84943'	2	1	'transcript'	1
'CEF84943'	1	'CEF84943'	2	1	'translation'	1
'FGRRES_15404'	1	'FGRAMPH1_01T23651'	2	1	'gene'	1
'CEF83246'	1	'CEF83246'	2	1	'transcript'	1
'CEF83246'	1	'CEF83246'	2	1	'translation'	1
'FGRRES_09133'	1	'FGRAMPH1_01T27849'	2	1	'gene'	1
'CEF83125'	1	'CEF83125'	2	1	'transcript'	1
'CEF83125'	1	'CEF83125'	2	1	'translation'	1
'FGRRES_09537'	1	'FGRAMPH1_01T26851'	2	1	'gene'	1
'CEF83180'	1	'CEF83180'	2	1	'transcript'	1
'CEF83180'	1	'CEF83180'	2	1	'translation'	1
'FGRRES_07671'	1	'FGRAMPH1_01T25345'	2	1	'gene'	1
'CEF83226'	1	'CEF83226'	2	1	'transcript'	1
'CEF83226'	1	'CEF83226'	2	1	'translation'	1
'FGRRES_16710'	1	'FGRAMPH1_01T23077'	2	1	'gene'	1
'CEF83354'	1	'SCB65110'	2	1	'transcript'	1
'CEF83354'	1	'SCB65110'	2	1	'translation'	1
'FGRRES_13235'	1	'FGRAMPH1_01T25847'	2	1	'gene'	1
'CEF84841'	1	'CEF84841'	2	1	'transcript'	1
'CEF84841'	1	'CEF84841'	2	1	'translation'	1
'FGRRES_06656'	1	'FGRAMPH1_01T22845'	2	1	'gene'	1
'CEF83766'	1	'CEF83766'	2	1	'transcript'	1
'CEF83766'	1	'CEF83766'	2	1	'translation'	1
'FGRRES_09529'	1	'FGRAMPH1_01T26867'	2	1	'gene'	1
'CEF85621'	1	'CEF85621'	2	1	'transcript'	1
'CEF85621'	1	'CEF85621'	2	1	'translation'	1
'FGRRES_09617'	1	'FGRAMPH1_01T26661'	2	1	'gene'	1
'CEF85494'	1	'CEF85494'	2	1	'transcript'	1
'CEF85494'	1	'CEF85494'	2	1	'translation'	1
'FGRRES_15542'	1	'FGRAMPH1_01T27485'	2	1	'gene'	1
'CEF84340'	1	'CEF84340'	2	1	'transcript'	1
'CEF84340'	1	'CEF84340'	2	1	'translation'	1
'FGRRES_09060'	1	'FGRAMPH1_01T28017'	2	1	'gene'	1
'CEF85562'	1	'CEF85562'	2	1	'transcript'	1
'CEF85562'	1	'CEF85562'	2	1	'translation'	1
'FGRRES_06571_M'	1	'FGRAMPH1_01T22615'	2	1	'gene'	1
'CEF83476'	1	'SCB65077'	2	1	'transcript'	1
'CEF83476'	1	'SCB65077'	2	1	'translation'	1
'FGRRES_09575'	1	'FGRAMPH1_01T26759'	2	1	'gene'	1
'CEF84517'	1	'CEF84517'	2	1	'transcript'	1
'CEF84517'	1	'CEF84517'	2	1	'translation'	1
'FGRRES_09385'	1	'FGRAMPH1_01T27217'	2	1	'gene'	1
'CEF84010'	1	'CEF84010'	2	1	'transcript'	1
'CEF84010'	1	'CEF84010'	2	1	'translation'	1
'FGRRES_09099'	1	'FGRAMPH1_01T27929'	2	1	'gene'	1
'CEF85534'	1	'CEF85534'	2	1	'transcript'	1
'CEF85534'	1	'CEF85534'	2	1	'translation'	1
'FGRRES_16713'	1	'FGRAMPH1_01T23107'	2	1	'gene'	1
'CEF84353'	1	'CEF84353'	2	1	'transcript'	1
'CEF84353'	1	'CEF84353'	2	1	'translation'	1
'FGRRES_06679_M'	1	'FGRAMPH1_01T22901'	2	1	'gene'	1
'CEF83628'	1	'CEF83628'	2	1	'transcript'	1
'CEF83628'	1	'CEF83628'	2	1	'translation'	1
'FGRRES_07000'	1	'FGRAMPH1_01T23711'	2	1	'gene'	1
'CEF84448'	1	'CEF84448'	2	1	'transcript'	1
'CEF84448'	1	'CEF84448'	2	1	'translation'	1
'FGRRES_16842_M'	1	'FGRAMPH1_01T25019'	2	1	'gene'	1
'CEF85081'	1	'CEF85081'	2	1	'transcript'	1
'CEF85081'	1	'CEF85081'	2	1	'translation'	1
'FGRRES_09272'	1	'FGRAMPH1_01T27507'	2	1	'gene'	1
'CEF82837'	1	'CEF82837'	2	1	'transcript'	1
'CEF82837'	1	'CEF82837'	2	1	'translation'	1
'FGRRES_07071'	1	'FGRAMPH1_01T23889'	2	1	'gene'	1
'CEF84100'	1	'CEF84100'	2	1	'transcript'	1
'CEF84100'	1	'CEF84100'	2	1	'translation'	1
'FGRRES_13643_M'	1	'FGRAMPH1_01T26299'	2	1	'gene'	1
'CEF83833'	1	'CEF83833'	2	1	'transcript'	1
'CEF83833'	1	'CEF83833'	2	1	'translation'	1
'FGRRES_09715'	1	'FGRAMPH1_01T26447'	2	1	'gene'	1
'CEF83085'	1	'SCB65384'	2	1	'transcript'	1
'CEF83085'	1	'SCB65384'	2	1	'translation'	1
'FGRRES_07138'	1	'FGRAMPH1_01T24055'	2	1	'gene'	1
'CEF83271'	1	'CEF83271'	2	1	'transcript'	1
'CEF83271'	1	'CEF83271'	2	1	'translation'	1
'FGRRES_07059'	1	'FGRAMPH1_01T23855'	2	1	'gene'	1
'CEF85008'	1	'SCB65176'	2	1	'transcript'	1
'CEF85008'	1	'SCB65176'	2	1	'translation'	1
'FGRRES_07017'	1	'FGRAMPH1_01T23751'	2	1	'gene'	1
'CEF83353'	1	'CEF83353'	2	1	'transcript'	1
'CEF83353'	1	'CEF83353'	2	1	'translation'	1
'FGRRES_09680_M'	1	'FGRAMPH1_01T26527'	2	1	'gene'	1
'CEF85694'	1	'CEF85694'	2	1	'transcript'	1
'CEF85694'	1	'CEF85694'	2	1	'translation'	1
'FGRRES_07542'	1	'FGRAMPH1_01T25059'	2	1	'gene'	1
'CEF84726'	1	'CEF84726'	2	1	'transcript'	1
'CEF84726'	1	'CEF84726'	2	1	'translation'	1
'FGRRES_13499'	1	'FGRAMPH1_01T28113'	2	1	'gene'	1
'CEF83672'	1	'CEF83672'	2	1	'transcript'	1
'CEF83672'	1	'CEF83672'	2	1	'translation'	1
'FGRRES_07632'	1	'FGRAMPH1_01T25257'	2	1	'gene'	1
'CEF83480'	1	'CEF83480'	2	1	'transcript'	1
'CEF83480'	1	'CEF83480'	2	1	'translation'	1
'FGRRES_06721'	1	'FGRAMPH1_01T23001'	2	1	'gene'	1
'CEF82848'	1	'CEF82848'	2	1	'transcript'	1
'CEF82848'	1	'CEF82848'	2	1	'translation'	1
'FGRRES_15028'	1	'FGRAMPH1_01T23933'	2	1	'gene'	1
'CEF84631'	1	'CEF84631'	2	1	'transcript'	1
'CEF84631'	1	'CEF84631'	2	1	'translation'	1
'FGRRES_09456_M'	1	'FGRAMPH1_01T27043'	2	1	'gene'	1
'CEF84746'	1	'SCB65434'	2	1	'transcript'	1
'CEF84746'	1	'SCB65434'	2	1	'translation'	1
'FGRRES_06849'	1	'FGRAMPH1_01T23327'	2	1	'gene'	1
'CEF85138'	1	'CEF85138'	2	1	'transcript'	1
'CEF85138'	1	'CEF85138'	2	1	'translation'	1
'FGRRES_13489'	1	'FGRAMPH1_01T28199'	2	1	'gene'	1
'CEF84893'	1	'CEF84893'	2	1	'transcript'	1
'CEF84893'	1	'CEF84893'	2	1	'translation'	1
'FGRRES_08980'	1	'FGRAMPH1_01T28209'	2	1	'gene'	1
'CEF85506'	1	'CEF85506'	2	1	'transcript'	1
'CEF85506'	1	'CEF85506'	2	1	'translation'	1
'FGRRES_16681'	1	'FGRAMPH1_01T22597'	2	1	'gene'	1
'CEF84804'	1	'CEF84804'	2	1	'transcript'	1
'CEF84804'	1	'CEF84804'	2	1	'translation'	1
'FGRRES_06996'	1	'FGRAMPH1_01T23703'	2	1	'gene'	1
'CEF85146'	1	'CEF85146'	2	1	'transcript'	1
'CEF85146'	1	'CEF85146'	2	1	'translation'	1
'FGRRES_06906'	1	'FGRAMPH1_01T23467'	2	1	'gene'	1
'CEF84837'	1	'CEF84837'	2	1	'transcript'	1
'CEF84837'	1	'CEF84837'	2	1	'translation'	1
'FGRRES_12981_M'	1	'FGRAMPH1_01T23059'	2	1	'gene'	1
'CEF82918'	1	'CEF82918'	2	1	'transcript'	1
'CEF82918'	1	'CEF82918'	2	1	'translation'	1
'FGRRES_15534'	1	'FGRAMPH1_01T28181'	2	1	'gene'	1
'CEF85468'	1	'CEF85468'	2	1	'transcript'	1
'CEF85468'	1	'CEF85468'	2	1	'translation'	1
'FGRRES_06997'	1	'FGRAMPH1_01T23705'	2	1	'gene'	1
'CEF85362'	1	'CEF85362'	2	1	'transcript'	1
'CEF85362'	1	'CEF85362'	2	1	'translation'	1
'FGRRES_06493'	1	'FGRAMPH1_01T22431'	2	1	'gene'	1
'CEF85559'	1	'SCB65061'	2	1	'transcript'	1
'CEF85559'	1	'SCB65061'	2	1	'translation'	1
'FGRRES_09837'	1	'FGRAMPH1_01T26163'	2	1	'gene'	1
'CEF85201'	1	'CEF85201'	2	1	'transcript'	1
'CEF85201'	1	'CEF85201'	2	1	'translation'	1
'FGRRES_06877'	1	'FGRAMPH1_01T23393'	2	1	'gene'	1
'CEF84018'	1	'CEF84018'	2	1	'transcript'	1
'CEF84018'	1	'CEF84018'	2	1	'translation'	1
'FGRRES_06807'	1	'FGRAMPH1_01T23231'	2	1	'gene'	1
'CEF83401'	1	'CEF83401'	2	1	'transcript'	1
'CEF83401'	1	'CEF83401'	2	1	'translation'	1
'FGRRES_09403'	1	'FGRAMPH1_01T27181'	2	1	'gene'	1
'CEF85605'	1	'CEF85605'	2	1	'transcript'	1
'CEF85605'	1	'CEF85605'	2	1	'translation'	1
'FGRRES_09794'	1	'FGRAMPH1_01T26261'	2	1	'gene'	1
'CEF84063'	1	'CEF84063'	2	1	'transcript'	1
'CEF84063'	1	'CEF84063'	2	1	'translation'	1
'FGRRES_13549'	1	'FGRAMPH1_01T27429'	2	1	'gene'	1
'CEF83083'	1	'SCB65472'	2	1	'transcript'	1
'CEF83083'	1	'SCB65472'	2	1	'translation'	1
'FGRRES_09702'	1	'FGRAMPH1_01T26483'	2	1	'gene'	1
'CEF83626'	1	'CEF83626'	2	1	'transcript'	1
'CEF83626'	1	'CEF83626'	2	1	'translation'	1
'FGRRES_13655'	1	'FGRAMPH1_01T26193'	2	1	'gene'	1
'CEF84215'	1	'CEF84215'	2	1	'transcript'	1
'CEF84215'	1	'CEF84215'	2	1	'translation'	1
'FGRRES_16882'	1	'FGRAMPH1_01T25475'	2	1	'gene'	1
'CEF83945'	1	'CEF83945'	2	1	'transcript'	1
'CEF83945'	1	'CEF83945'	2	1	'translation'	1
'FGRRES_20379'	1	'FGRAMPH1_01T25629'	2	1	'gene'	1
'CEF85361'	1	'CEF85361'	2	1	'transcript'	1
'CEF85361'	1	'CEF85361'	2	1	'translation'	1
'FGRRES_06974'	1	'FGRAMPH1_01T23645'	2	1	'gene'	1
'CEF84802'	1	'SCB65159'	2	1	'transcript'	1
'CEF84802'	1	'SCB65159'	2	1	'translation'	1
'FGRRES_17276'	1	'FGRAMPH1_01T26225'	2	1	'gene'	1
'CEF84614'	1	'CEF84614'	2	1	'transcript'	1
'CEF84614'	1	'CEF84614'	2	1	'translation'	1
'FGRRES_17217_M'	1	'FGRAMPH1_01T27051'	2	1	'gene'	1
'CEF83645'	1	'SCB65435'	2	1	'transcript'	1
'CEF83645'	1	'SCB65435'	2	1	'translation'	1
'FGRRES_06819'	1	'FGRAMPH1_01T23259'	2	1	'gene'	1
'CEF84298'	1	'SCB65122'	2	1	'transcript'	1
'CEF84298'	1	'SCB65122'	2	1	'translation'	1
'FGRRES_07026'	1	'FGRAMPH1_01T23771'	2	1	'gene'	1
'CEF82895'	1	'CEF82895'	2	1	'transcript'	1
'CEF82895'	1	'CEF82895'	2	1	'translation'	1
'FGRRES_06605'	1	'FGRAMPH1_01T22687'	2	1	'gene'	1
'CEF83026'	1	'CEF83026'	2	1	'transcript'	1
'CEF83026'	1	'CEF83026'	2	1	'translation'	1
'FGRRES_07161'	1	'FGRAMPH1_01T24111'	2	1	'gene'	1
'CEF82826'	1	'CEF82826'	2	1	'transcript'	1
'CEF82826'	1	'CEF82826'	2	1	'translation'	1
'FGRRES_13102'	1	'FGRAMPH1_01T24305'	2	1	'gene'	1
'CEF84964'	1	'CEF84964'	2	1	'transcript'	1
'CEF84964'	1	'CEF84964'	2	1	'translation'	1
'FGRRES_15448_M'	1	'FGRAMPH1_01T25477'	2	1	'gene'	1
'CEF83006'	1	'SCB65303'	2	1	'transcript'	1
'CEF83006'	1	'SCB65303'	2	1	'translation'	1
'FGRRES_06945'	1	'FGRAMPH1_01T23567'	2	1	'gene'	1
'CEF85571'	1	'CEF85571'	2	1	'transcript'	1
'CEF85571'	1	'CEF85571'	2	1	'translation'	1
'FGRRES_07649_M'	1	'FGRAMPH1_01T25291'	2	1	'gene'	1
'CEF83767'	1	'CEF83767'	2	1	'transcript'	1
'CEF83767'	1	'CEF83767'	2	1	'translation'	1
'FGRRES_07444'	1	'FGRAMPH1_01T24835'	2	1	'gene'	1
'CEF85261'	1	'CEF85261'	2	1	'transcript'	1
'CEF85261'	1	'CEF85261'	2	1	'translation'	1
'FGRRES_06879'	1	'FGRAMPH1_01T23397'	2	1	'gene'	1
'CEF82786'	1	'CEF82786'	2	1	'transcript'	1
'CEF82786'	1	'CEF82786'	2	1	'translation'	1
'FGRRES_09016_M'	1	'FGRAMPH1_01T28117'	2	1	'gene'	1
'CEF83242'	1	'CEF83242'	2	1	'transcript'	1
'CEF83242'	1	'CEF83242'	2	1	'translation'	1
'FGRRES_06643'	1	'FGRAMPH1_01T22811'	2	1	'gene'	1
'CEF84569'	1	'CEF84569'	2	1	'transcript'	1
'CEF84569'	1	'CEF84569'	2	1	'translation'	1
'FGRRES_07150'	1	'FGRAMPH1_01T24083'	2	1	'gene'	1
'CEF85295'	1	'SCB65197'	2	1	'transcript'	1
'CEF85295'	1	'SCB65197'	2	1	'translation'	1
'FGRRES_13057'	1	'FGRAMPH1_01T23945'	2	1	'gene'	1
'CEF82993'	1	'CEF82993'	2	1	'transcript'	1
'CEF82993'	1	'CEF82993'	2	1	'translation'	1
'FGRRES_15559'	1	'FGRAMPH1_01T26279'	2	1	'gene'	1
'CEF85340'	1	'CEF85340'	2	1	'transcript'	1
'CEF85340'	1	'CEF85340'	2	1	'translation'	1
'FGRRES_20337'	1	'FGRAMPH1_01T22707'	2	1	'gene'	1
'CEF83959'	1	'CEF83959'	2	1	'transcript'	1
'CEF83959'	1	'CEF83959'	2	1	'translation'	1
'FGRRES_13517'	1	'FGRAMPH1_01T27893'	2	1	'gene'	1
'CEF85667'	1	'CEF85667'	2	1	'transcript'	1
'CEF85667'	1	'CEF85667'	2	1	'translation'	1
'FGRRES_06672'	1	'FGRAMPH1_01T22885'	2	1	'gene'	1
'CEF84257'	1	'CEF84257'	2	1	'transcript'	1
'CEF84257'	1	'CEF84257'	2	1	'translation'	1
'FGRRES_16930'	1	'FGRAMPH1_01T26021'	2	1	'gene'	1
'CEF85391'	1	'CEF85391'	2	1	'transcript'	1
'CEF85391'	1	'CEF85391'	2	1	'translation'	1
'FGRRES_15557'	1	'FGRAMPH1_01T26693'	2	1	'gene'	1
'CEF84658'	1	'CEF84658'	2	1	'transcript'	1
'CEF84658'	1	'CEF84658'	2	1	'translation'	1
'FGRRES_09752'	1	'FGRAMPH1_01T26351'	2	1	'gene'	1
'CEF83588'	1	'SCB65377'	2	1	'transcript'	1
'CEF83588'	1	'SCB65377'	2	1	'translation'	1
'FGRRES_17159'	1	'FGRAMPH1_01T27933'	2	1	'gene'	1
'CEF84399'	1	'CEF84399'	2	1	'transcript'	1
'CEF84399'	1	'CEF84399'	2	1	'translation'	1
'FGRRES_07318'	1	'FGRAMPH1_01T24507'	2	1	'gene'	1
'CEF83376'	1	'CEF83376'	2	1	'transcript'	1
'CEF83376'	1	'CEF83376'	2	1	'translation'	1
'FGRRES_06817_M'	1	'FGRAMPH1_01T23257'	2	1	'gene'	1
'CEF84161'	1	'CEF84161'	2	1	'transcript'	1
'CEF84161'	1	'CEF84161'	2	1	'translation'	1
'FGRRES_09662'	1	'FGRAMPH1_01T26569'	2	1	'gene'	1
'CEF84201'	1	'CEF84201'	2	1	'transcript'	1
'CEF84201'	1	'CEF84201'	2	1	'translation'	1
'FGRRES_13598'	1	'FGRAMPH1_01T26949'	2	1	'gene'	1
'CEF84133'	1	'CEF84133'	2	1	'transcript'	1
'CEF84133'	1	'CEF84133'	2	1	'translation'	1
'FGRRES_16724'	1	'FGRAMPH1_01T23297'	2	1	'gene'	1
'CEF83117'	1	'CEF83117'	2	1	'transcript'	1
'CEF83117'	1	'CEF83117'	2	1	'translation'	1
'FGRRES_07408'	1	'FGRAMPH1_01T24751'	2	1	'gene'	1
'CEF83027'	1	'CEF83027'	2	1	'transcript'	1
'CEF83027'	1	'CEF83027'	2	1	'translation'	1
'FGRRES_07546'	1	'FGRAMPH1_01T25067'	2	1	'gene'	1
'CEF84246'	1	'SCB65288'	2	1	'transcript'	1
'CEF84246'	1	'SCB65288'	2	1	'translation'	1
'FGRRES_17713_M'	1	'FGRAMPH1_01T27247'	2	1	'gene'	1
'CEF85493'	1	'SCB65461'	2	1	'transcript'	1
'CEF85493'	1	'SCB65461'	2	1	'translation'	1
'FGRRES_09303'	1	'FGRAMPH1_01T27421'	2	1	'gene'	1
'CEF84772'	1	'CEF84772'	2	1	'transcript'	1
'CEF84772'	1	'CEF84772'	2	1	'translation'	1
'FGRRES_09856'	1	'FGRAMPH1_01T26121'	2	1	'gene'	1
'CEF83192'	1	'CEF83192'	2	1	'transcript'	1
'CEF83192'	1	'CEF83192'	2	1	'translation'	1
'FGRRES_09803'	1	'FGRAMPH1_01T26239'	2	1	'gene'	1
'CEF85789'	1	'CEF85789'	2	1	'transcript'	1
'CEF85789'	1	'CEF85789'	2	1	'translation'	1
'FGRRES_09332'	1	'FGRAMPH1_01T27351'	2	1	'gene'	1
'CEF83021'	1	'CEF83021'	2	1	'transcript'	1
'CEF83021'	1	'CEF83021'	2	1	'translation'	1
'FGRRES_09458'	1	'FGRAMPH1_01T27035'	2	1	'gene'	1
'CEF84757'	1	'CEF84757'	2	1	'transcript'	1
'CEF84757'	1	'CEF84757'	2	1	'translation'	1
'FGRRES_09443'	1	'FGRAMPH1_01T27079'	2	1	'gene'	1
'CEF85263'	1	'CEF85263'	2	1	'transcript'	1
'CEF85263'	1	'CEF85263'	2	1	'translation'	1
'FGRRES_07148'	1	'FGRAMPH1_01T24077'	2	1	'gene'	1
'CEF83780'	1	'CEF83780'	2	1	'transcript'	1
'CEF83780'	1	'CEF83780'	2	1	'translation'	1
'FGRRES_13516'	1	'FGRAMPH1_01T27909'	2	1	'gene'	1
'CEF85788'	1	'CEF85788'	2	1	'transcript'	1
'CEF85788'	1	'CEF85788'	2	1	'translation'	1
'FGRRES_09509'	1	'FGRAMPH1_01T26913'	2	1	'gene'	1
'CEF84233'	1	'CEF84233'	2	1	'transcript'	1
'CEF84233'	1	'CEF84233'	2	1	'translation'	1
'FGRRES_06951'	1	'FGRAMPH1_01T23587'	2	1	'gene'	1
'CEF84973'	1	'CEF84973'	2	1	'transcript'	1
'CEF84973'	1	'CEF84973'	2	1	'translation'	1
'FGRRES_09392'	1	'FGRAMPH1_01T27203'	2	1	'gene'	1
'CEF83595'	1	'CEF83595'	2	1	'transcript'	1
'CEF83595'	1	'CEF83595'	2	1	'translation'	1
'FGRRES_07412'	1	'FGRAMPH1_01T24759'	2	1	'gene'	1
'CEF85550'	1	'CEF85550'	2	1	'transcript'	1
'CEF85550'	1	'CEF85550'	2	1	'translation'	1
'FGRRES_16857'	1	'FGRAMPH1_01T25225'	2	1	'gene'	1
'CEF85597'	1	'CEF85597'	2	1	'transcript'	1
'CEF85597'	1	'CEF85597'	2	1	'translation'	1
'FGRRES_09757'	1	'FGRAMPH1_01T26341'	2	1	'gene'	1
'CEF83144'	1	'CEF83144'	2	1	'transcript'	1
'CEF83144'	1	'CEF83144'	2	1	'translation'	1
'FGRRES_07060'	1	'FGRAMPH1_01T23857'	2	1	'gene'	1
'CEF83904'	1	'CEF83904'	2	1	'transcript'	1
'CEF83904'	1	'CEF83904'	2	1	'translation'	1
'FGRRES_09836'	1	'FGRAMPH1_01T26165'	2	1	'gene'	1
'CEF83386'	1	'CEF83386'	2	1	'transcript'	1
'CEF83386'	1	'CEF83386'	2	1	'translation'	1
'FGRRES_07225'	1	'FGRAMPH1_01T24279'	2	1	'gene'	1
'CEF83213'	1	'CEF83213'	2	1	'transcript'	1
'CEF83213'	1	'CEF83213'	2	1	'translation'	1
'FGRRES_06670'	1	'FGRAMPH1_01T22879'	2	1	'gene'	1
'CEF84088'	1	'CEF84088'	2	1	'transcript'	1
'CEF84088'	1	'CEF84088'	2	1	'translation'	1
'FGRRES_06843'	1	'FGRAMPH1_01T23313'	2	1	'gene'	1
'CEF83223'	1	'CEF83223'	2	1	'transcript'	1
'CEF83223'	1	'CEF83223'	2	1	'translation'	1
'FGRRES_13059'	1	'FGRAMPH1_01T23951'	2	1	'gene'	1
'CEF85101'	1	'CEF85101'	2	1	'transcript'	1
'CEF85101'	1	'CEF85101'	2	1	'translation'	1
'FGRRES_16869'	1	'FGRAMPH1_01T25287'	2	1	'gene'	1
'CEF85281'	1	'CEF85281'	2	1	'transcript'	1
'CEF85281'	1	'CEF85281'	2	1	'translation'	1
'FGRRES_07545'	1	'FGRAMPH1_01T25065'	2	1	'gene'	1
'CEF82954'	1	'SCB65287'	2	1	'transcript'	1
'CEF82954'	1	'SCB65287'	2	1	'translation'	1
'FGRRES_09205'	1	'FGRAMPH1_01T27669'	2	1	'gene'	1
'CEF83208'	1	'CEF83208'	2	1	'transcript'	1
'CEF83208'	1	'CEF83208'	2	1	'translation'	1
'FGRRES_13207_8_M'	1	'FGRAMPH1_01T25519'	2	1	'gene'	1
'CEF84778'	1	'CEF84778'	2	1	'transcript'	1
'CEF84778'	1	'CEF84778'	2	1	'translation'	1
'FGRRES_09525'	1	'FGRAMPH1_01T26879'	2	1	'gene'	1
'CEF84603'	1	'CEF84603'	2	1	'transcript'	1
'CEF84603'	1	'CEF84603'	2	1	'translation'	1
'FGRRES_07463'	1	'FGRAMPH1_01T24879'	2	1	'gene'	1
'CEF84419'	1	'CEF84419'	2	1	'transcript'	1
'CEF84419'	1	'CEF84419'	2	1	'translation'	1
'FGRRES_07099'	1	'FGRAMPH1_01T23959'	2	1	'gene'	1
'CEF83319'	1	'CEF83319'	2	1	'transcript'	1
'CEF83319'	1	'CEF83319'	2	1	'translation'	1
'FGRRES_07581'	1	'FGRAMPH1_01T25143'	2	1	'gene'	1
'CEF83555'	1	'CEF83555'	2	1	'transcript'	1
'CEF83555'	1	'CEF83555'	2	1	'translation'	1
'FGRRES_07946'	1	'FGRAMPH1_01T26047'	2	1	'gene'	1
'CEF85433'	1	'CEF85433'	2	1	'transcript'	1
'CEF85433'	1	'CEF85433'	2	1	'translation'	1
'FGRRES_07323'	1	'FGRAMPH1_01T24519'	2	1	'gene'	1
'CEF85512'	1	'SCB65239'	2	1	'transcript'	1
'CEF85512'	1	'SCB65239'	2	1	'translation'	1
'FGRRES_12988'	1	'FGRAMPH1_01T23151'	2	1	'gene'	1
'CEF84405'	1	'CEF84405'	2	1	'transcript'	1
'CEF84405'	1	'CEF84405'	2	1	'translation'	1
'FGRRES_07704'	1	'FGRAMPH1_01T25431'	2	1	'gene'	1
'CEF84515'	1	'CEF84515'	2	1	'transcript'	1
'CEF84515'	1	'CEF84515'	2	1	'translation'	1
'FGRRES_06872'	1	'FGRAMPH1_01T23377'	2	1	'gene'	1
'CEF85633'	1	'CEF85633'	2	1	'transcript'	1
'CEF85633'	1	'CEF85633'	2	1	'translation'	1
'FGRRES_09688_M'	1	'FGRAMPH1_01T26511'	2	1	'gene'	1
'CEF84627'	1	'CEF84627'	2	1	'transcript'	1
'CEF84627'	1	'CEF84627'	2	1	'translation'	1
'FGRRES_09825_M'	1	'FGRAMPH1_01T26189'	2	1	'gene'	1
'CEF84814'	1	'CEF84814'	2	1	'transcript'	1
'CEF84814'	1	'CEF84814'	2	1	'translation'	1
'FGRRES_07567'	1	'FGRAMPH1_01T25113'	2	1	'gene'	1
'CEF85105'	1	'CEF85105'	2	1	'transcript'	1
'CEF85105'	1	'CEF85105'	2	1	'translation'	1
'FGRRES_06699'	1	'FGRAMPH1_01T22945'	2	1	'gene'	1
'CEF84194'	1	'CEF84194'	2	1	'transcript'	1
'CEF84194'	1	'CEF84194'	2	1	'translation'	1
'FGRRES_07094'	1	'FGRAMPH1_01T23943'	2	1	'gene'	1
'CEF85561'	1	'CEF85561'	2	1	'transcript'	1
'CEF85561'	1	'CEF85561'	2	1	'translation'	1
'FGRRES_13514'	1	'FGRAMPH1_01T27935'	2	1	'gene'	1
'CEF84835'	1	'CEF84835'	2	1	'transcript'	1
'CEF84835'	1	'CEF84835'	2	1	'translation'	1
'FGRRES_13632'	1	'FGRAMPH1_01T26397'	2	1	'gene'	1
'CEF83044'	1	'CEF83044'	2	1	'transcript'	1
'CEF83044'	1	'CEF83044'	2	1	'translation'	1
'FGRRES_07928'	1	'FGRAMPH1_01T26003'	2	1	'gene'	1
'CEF83561'	1	'CEF83561'	2	1	'transcript'	1
'CEF83561'	1	'CEF83561'	2	1	'translation'	1
'FGRRES_06821'	1	'FGRAMPH1_01T23265'	2	1	'gene'	1
'CEF83553'	1	'CEF83553'	2	1	'transcript'	1
'CEF83553'	1	'CEF83553'	2	1	'translation'	1
'FGRRES_09267'	1	'FGRAMPH1_01T27517'	2	1	'gene'	1
'CEF83984'	1	'SCB65484'	2	1	'transcript'	1
'CEF83984'	1	'SCB65484'	2	1	'translation'	1
'FGRRES_06432_M'	1	'FGRAMPH1_01T22267'	2	1	'gene'	1
'CEF84592'	1	'CEF84592'	2	1	'transcript'	1
'CEF84592'	1	'CEF84592'	2	1	'translation'	1
'FGRRES_13557'	1	'FGRAMPH1_01T27363'	2	1	'gene'	1
'CEF83852'	1	'CEF83852'	2	1	'transcript'	1
'CEF83852'	1	'CEF83852'	2	1	'translation'	1
'FGRRES_17282_M'	1	'FGRAMPH1_01T26115'	2	1	'gene'	1
'CEF84485'	1	'SCB65352'	2	1	'transcript'	1
'CEF84485'	1	'SCB65352'	2	1	'translation'	1
'FGRRES_09173'	1	'FGRAMPH1_01T27753'	2	1	'gene'	1
'CEF85210'	1	'CEF85210'	2	1	'transcript'	1
'CEF85210'	1	'CEF85210'	2	1	'translation'	1
'FGRRES_17265'	1	'FGRAMPH1_01T26357'	2	1	'gene'	1
'CEF83064'	1	'CEF83064'	2	1	'transcript'	1
'CEF83064'	1	'CEF83064'	2	1	'translation'	1
'FGRRES_17687'	1	'FGRAMPH1_01T23603'	2	1	'gene'	1
'CEF84924'	1	'SCB65154'	2	1	'transcript'	1
'CEF84924'	1	'SCB65154'	2	1	'translation'	1
'FGRRES_07547'	1	'FGRAMPH1_01T25069'	2	1	'gene'	1
'CEF85484'	1	'CEF85484'	2	1	'transcript'	1
'CEF85484'	1	'CEF85484'	2	1	'translation'	1
'FGRRES_09231'	1	'FGRAMPH1_01T27613'	2	1	'gene'	1
'CEF85065'	1	'CEF85065'	2	1	'transcript'	1
'CEF85065'	1	'CEF85065'	2	1	'translation'	1
'FGRRES_16783'	1	'FGRAMPH1_01T24029'	2	1	'gene'	1
'CEF83842'	1	'CEF83842'	2	1	'transcript'	1
'CEF83842'	1	'CEF83842'	2	1	'translation'	1
'FGRRES_06719'	1	'FGRAMPH1_01T22999'	2	1	'gene'	1
'CEF84409'	1	'CEF84409'	2	1	'transcript'	1
'CEF84409'	1	'CEF84409'	2	1	'translation'	1
'FGRRES_13051'	1	'FGRAMPH1_01T23839'	2	1	'gene'	1
'CEF85583'	1	'CEF85583'	2	1	'transcript'	1
'CEF85583'	1	'CEF85583'	2	1	'translation'	1
'FGRRES_07165'	1	'FGRAMPH1_01T24123'	2	1	'gene'	1
'CEF85235'	1	'CEF85235'	2	1	'transcript'	1
'CEF85235'	1	'CEF85235'	2	1	'translation'	1
'FGRRES_07376'	1	'FGRAMPH1_01T24671'	2	1	'gene'	1
'CEF82843'	1	'CEF82843'	2	1	'transcript'	1
'CEF82843'	1	'CEF82843'	2	1	'translation'	1
'FGRRES_09258'	1	'FGRAMPH1_01T27535'	2	1	'gene'	1
'CEF84331'	1	'CEF84331'	2	1	'transcript'	1
'CEF84331'	1	'CEF84331'	2	1	'translation'	1
'FGRRES_16748'	1	'FGRAMPH1_01T23597'	2	1	'gene'	1
'CEF83234'	1	'CEF83234'	2	1	'transcript'	1
'CEF83234'	1	'CEF83234'	2	1	'translation'	1
'FGRRES_16823'	1	'FGRAMPH1_01T24617'	2	1	'gene'	1
'CEF85230'	1	'CEF85230'	2	1	'transcript'	1
'CEF85230'	1	'CEF85230'	2	1	'translation'	1
'FGRRES_13081'	1	'FGRAMPH1_01T24131'	2	1	'gene'	1
'CEF83502'	1	'CEF83502'	2	1	'transcript'	1
'CEF83502'	1	'CEF83502'	2	1	'translation'	1
'FGRRES_09259'	1	'FGRAMPH1_01T27533'	2	1	'gene'	1
'CEF84642'	1	'CEF84642'	2	1	'transcript'	1
'CEF84642'	1	'CEF84642'	2	1	'translation'	1
'FGRRES_17158'	1	'FGRAMPH1_01T27937'	2	1	'gene'	1
'CEF84130'	1	'CEF84130'	2	1	'transcript'	1
'CEF84130'	1	'CEF84130'	2	1	'translation'	1
'FGRRES_16689'	1	'FGRAMPH1_01T22761'	2	1	'gene'	1
'CEF84343'	1	'CEF84343'	2	1	'transcript'	1
'CEF84343'	1	'CEF84343'	2	1	'translation'	1
'FGRRES_16919'	1	'FGRAMPH1_01T25893'	2	1	'gene'	1
'CEF84845'	1	'CEF84845'	2	1	'transcript'	1
'CEF84845'	1	'CEF84845'	2	1	'translation'	1
'FGRRES_07443'	1	'FGRAMPH1_01T24833'	2	1	'gene'	1
'CEF84374'	1	'CEF84374'	2	1	'transcript'	1
'CEF84374'	1	'CEF84374'	2	1	'translation'	1
'FGRRES_06657'	1	'FGRAMPH1_01T22847'	2	1	'gene'	1
'CEF82886'	1	'CEF82886'	2	1	'transcript'	1
'CEF82886'	1	'CEF82886'	2	1	'translation'	1
'FGRRES_15384'	1	'FGRAMPH1_01T23089'	2	1	'gene'	1
'CEF84330'	1	'CEF84330'	2	1	'transcript'	1
'CEF84330'	1	'CEF84330'	2	1	'translation'	1
'FGRRES_13161_M'	1	'FGRAMPH1_01T25071'	2	1	'gene'	1
'CEF85075'	1	'CEF85075'	2	1	'transcript'	1
'CEF85075'	1	'CEF85075'	2	1	'translation'	1
'FGRRES_16760'	1	'FGRAMPH1_01T23735'	2	1	'gene'	1
'CEF83359'	1	'CEF83359'	2	1	'transcript'	1
'CEF83359'	1	'CEF83359'	2	1	'translation'	1
'FGRRES_08999'	1	'FGRAMPH1_01T28153'	2	1	'gene'	1
'CEF84610'	1	'SCB65534'	2	1	'transcript'	1
'CEF84610'	1	'SCB65534'	2	1	'translation'	1
'FGRRES_09596'	1	'FGRAMPH1_01T26713'	2	1	'gene'	1
'CEF84682'	1	'CEF84682'	2	1	'transcript'	1
'CEF84682'	1	'CEF84682'	2	1	'translation'	1
'FGRRES_13103'	1	'FGRAMPH1_01T24319'	2	1	'gene'	1
'CEF85048'	1	'CEF85048'	2	1	'transcript'	1
'CEF85048'	1	'CEF85048'	2	1	'translation'	1
'FGRRES_13493'	1	'FGRAMPH1_01T28183'	2	1	'gene'	1
'CEF84576'	1	'SCB65538'	2	1	'transcript'	1
'CEF84576'	1	'SCB65538'	2	1	'translation'	1
'FGRRES_09184'	1	'FGRAMPH1_01T27723'	2	1	'gene'	1
'CEF83747'	1	'CEF83747'	2	1	'transcript'	1
'CEF83747'	1	'CEF83747'	2	1	'translation'	1
'FGRRES_09717'	1	'FGRAMPH1_01T26441'	2	1	'gene'	1
'CEF84078'	1	'CEF84078'	2	1	'transcript'	1
'CEF84078'	1	'CEF84078'	2	1	'translation'	1
'FGRRES_09758'	1	'FGRAMPH1_01T26339'	2	1	'gene'	1
'CEF83647'	1	'CEF83647'	2	1	'transcript'	1
'CEF83647'	1	'CEF83647'	2	1	'translation'	1
'FGRRES_09358'	1	'FGRAMPH1_01T27273'	2	1	'gene'	1
'CEF83447'	1	'CEF83447'	2	1	'transcript'	1
'CEF83447'	1	'CEF83447'	2	1	'translation'	1
'FGRRES_09384'	1	'FGRAMPH1_01T27219'	2	1	'gene'	1
'CEF84102'	1	'CEF84102'	2	1	'transcript'	1
'CEF84102'	1	'CEF84102'	2	1	'translation'	1
'FGRRES_13611_M'	1	'FGRAMPH1_01T26729'	2	1	'gene'	1
'CEF83603'	1	'CEF83603'	2	1	'transcript'	1
'CEF83603'	1	'CEF83603'	2	1	'translation'	1
'FGRRES_13255'	1	'FGRAMPH1_01T26049'	2	1	'gene'	1
'CEF83682'	1	'CEF83682'	2	1	'transcript'	1
'CEF83682'	1	'CEF83682'	2	1	'translation'	1
'FGRRES_12976_M'	1	'FGRAMPH1_01T23029'	2	1	'gene'	1
'CEF82963'	1	'CEF82963'	2	1	'transcript'	1
'CEF82963'	1	'CEF82963'	2	1	'translation'	1
'FGRRES_09119_M'	1	'FGRAMPH1_01T27881'	2	1	'gene'	1
'CEF83616'	1	'CEF83616'	2	1	'transcript'	1
'CEF83616'	1	'CEF83616'	2	1	'translation'	1
'FGRRES_07274'	1	'FGRAMPH1_01T24399'	2	1	'gene'	1
'CEF83012'	1	'CEF83012'	2	1	'transcript'	1
'CEF83012'	1	'CEF83012'	2	1	'translation'	1
'FGRRES_16902'	1	'FGRAMPH1_01T25711'	2	1	'gene'	1
'CEF83120'	1	'CEF83120'	2	1	'transcript'	1
'CEF83120'	1	'CEF83120'	2	1	'translation'	1
'FGRRES_09417_M'	1	'FGRAMPH1_01T27143'	2	1	'gene'	1
'CEF83638'	1	'SCB65452'	2	1	'transcript'	1
'CEF83638'	1	'SCB65452'	2	1	'translation'	1
'FGRRES_17270'	1	'FGRAMPH1_01T26289'	2	1	'gene'	1
'CEF85253'	1	'CEF85253'	2	1	'transcript'	1
'CEF85253'	1	'CEF85253'	2	1	'translation'	1
'FGRRES_06864'	1	'FGRAMPH1_01T23363'	2	1	'gene'	1
'CEF84997'	1	'CEF84997'	2	1	'transcript'	1
'CEF84997'	1	'CEF84997'	2	1	'translation'	1
'FGRRES_09600'	1	'FGRAMPH1_01T26705'	2	1	'gene'	1
'CEF83445'	1	'CEF83445'	2	1	'transcript'	1
'CEF83445'	1	'CEF83445'	2	1	'translation'	1
'FGRRES_07425'	1	'FGRAMPH1_01T24787'	2	1	'gene'	1
'CEF84356'	1	'CEF84356'	2	1	'transcript'	1
'CEF84356'	1	'CEF84356'	2	1	'translation'	1
'FGRRES_09287'	1	'FGRAMPH1_01T27465'	2	1	'gene'	1
'CEF85437'	1	'SCB65477'	2	1	'transcript'	1
'CEF85437'	1	'SCB65477'	2	1	'translation'	1
'FGRRES_07242'	1	'FGRAMPH1_01T24327'	2	1	'gene'	1
'CEF85026'	1	'CEF85026'	2	1	'transcript'	1
'CEF85026'	1	'CEF85026'	2	1	'translation'	1
'FGRRES_09369'	1	'FGRAMPH1_01T27251'	2	1	'gene'	1
'CEF83167'	1	'CEF83167'	2	1	'transcript'	1
'CEF83167'	1	'CEF83167'	2	1	'translation'	1
'FGRRES_15358'	1	'FGRAMPH1_01T22353'	2	1	'gene'	1
'CEF85683'	1	'CEF85683'	2	1	'transcript'	1
'CEF85683'	1	'CEF85683'	2	1	'translation'	1
'FGRRES_07010'	1	'FGRAMPH1_01T23737'	2	1	'gene'	1
'CEF85292'	1	'CEF85292'	2	1	'transcript'	1
'CEF85292'	1	'CEF85292'	2	1	'translation'	1
'FGRRES_09041'	1	'FGRAMPH1_01T28061'	2	1	'gene'	1
'CEF84842'	1	'CEF84842'	2	1	'transcript'	1
'CEF84842'	1	'CEF84842'	2	1	'translation'	1
'FGRRES_07549'	1	'FGRAMPH1_01T25075'	2	1	'gene'	1
'CEF85702'	1	'CEF85702'	2	1	'transcript'	1
'CEF85702'	1	'CEF85702'	2	1	'translation'	1
'FGRRES_09087'	1	'FGRAMPH1_01T27957'	2	1	'gene'	1
'CEF83710'	1	'CEF83710'	2	1	'transcript'	1
'CEF83710'	1	'CEF83710'	2	1	'translation'	1
'FGRRES_07652'	1	'FGRAMPH1_01T25299'	2	1	'gene'	1
'CEF83326'	1	'CEF83326'	2	1	'transcript'	1
'CEF83326'	1	'CEF83326'	2	1	'translation'	1
'FGRRES_07858'	1	'FGRAMPH1_01T25831'	2	1	'gene'	1
'CEF83580'	1	'CEF83580'	2	1	'transcript'	1
'CEF83580'	1	'CEF83580'	2	1	'translation'	1
'FGRRES_15439'	1	'FGRAMPH1_01T25615'	2	1	'gene'	1
'CEF84155'	1	'CEF84155'	2	1	'transcript'	1
'CEF84155'	1	'CEF84155'	2	1	'translation'	1
'FGRRES_07006'	1	'FGRAMPH1_01T23729'	2	1	'gene'	1
'CEF83781'	1	'SCB65163'	2	1	'transcript'	1
'CEF83781'	1	'SCB65163'	2	1	'translation'	1
'FGRRES_09040'	1	'FGRAMPH1_01T28063'	2	1	'gene'	1
'CEF84408'	1	'CEF84408'	2	1	'transcript'	1
'CEF84408'	1	'CEF84408'	2	1	'translation'	1
'FGRRES_09784'	1	'FGRAMPH1_01T26283'	2	1	'gene'	1
'CEF84301'	1	'CEF84301'	2	1	'transcript'	1
'CEF84301'	1	'CEF84301'	2	1	'translation'	1
'FGRRES_15429'	1	'FGRAMPH1_01T24841'	2	1	'gene'	1
'CEF83840'	1	'CEF83840'	2	1	'transcript'	1
'CEF83840'	1	'CEF83840'	2	1	'translation'	1
'FGRRES_06677'	1	'FGRAMPH1_01T22897'	2	1	'gene'	1
'CEF83821'	1	'CEF83821'	2	1	'transcript'	1
'CEF83821'	1	'CEF83821'	2	1	'translation'	1
'FGRRES_06847'	1	'FGRAMPH1_01T23321'	2	1	'gene'	1
'CEF83475'	1	'CEF83475'	2	1	'transcript'	1
'CEF83475'	1	'CEF83475'	2	1	'translation'	1
'FGRRES_13608'	1	'FGRAMPH1_01T26793'	2	1	'gene'	1
'CEF83756'	1	'CEF83756'	2	1	'transcript'	1
'CEF83756'	1	'CEF83756'	2	1	'translation'	1
'FGRRES_09157'	1	'FGRAMPH1_01T27793'	2	1	'gene'	1
'CEF84195'	1	'CEF84195'	2	1	'transcript'	1
'CEF84195'	1	'CEF84195'	2	1	'translation'	1
'FGRRES_13185'	1	'FGRAMPH1_01T25365'	2	1	'gene'	1
'CEF85239'	1	'CEF85239'	2	1	'transcript'	1
'CEF85239'	1	'CEF85239'	2	1	'translation'	1
'FGRRES_07051'	1	'FGRAMPH1_01T23833'	2	1	'gene'	1
'CEF85205'	1	'CEF85205'	2	1	'transcript'	1
'CEF85205'	1	'CEF85205'	2	1	'translation'	1
'FGRRES_09587'	1	'FGRAMPH1_01T26735'	2	1	'gene'	1
'CEF83648'	1	'CEF83648'	2	1	'transcript'	1
'CEF83648'	1	'CEF83648'	2	1	'translation'	1
'FGRRES_16901'	1	'FGRAMPH1_01T25707'	2	1	'gene'	1
'CEF84717'	1	'CEF84717'	2	1	'transcript'	1
'CEF84717'	1	'CEF84717'	2	1	'translation'	1
'FGRRES_15003'	1	'FGRAMPH1_01T23167'	2	1	'gene'	1
'CEF83422'	1	'CEF83422'	2	1	'transcript'	1
'CEF83422'	1	'CEF83422'	2	1	'translation'	1
'FGRRES_09107'	1	'FGRAMPH1_01T27911'	2	1	'gene'	1
'CEF85381'	1	'CEF85381'	2	1	'transcript'	1
'CEF85381'	1	'CEF85381'	2	1	'translation'	1
'FGRRES_13523'	1	'FGRAMPH1_01T27779'	2	1	'gene'	1
'CEF84626'	1	'CEF84626'	2	1	'transcript'	1
'CEF84626'	1	'CEF84626'	2	1	'translation'	1
'FGRRES_06536'	1	'FGRAMPH1_01T22529'	2	1	'gene'	1
'CEF84064'	1	'CEF84064'	2	1	'transcript'	1
'CEF84064'	1	'CEF84064'	2	1	'translation'	1
'FGRRES_16779'	1	'FGRAMPH1_01T23981'	2	1	'gene'	1
'CEF85212'	1	'CEF85212'	2	1	'transcript'	1
'CEF85212'	1	'CEF85212'	2	1	'translation'	1
'FGRRES_12987'	1	'FGRAMPH1_01T23123'	2	1	'gene'	1
'CEF84240'	1	'CEF84240'	2	1	'transcript'	1
'CEF84240'	1	'CEF84240'	2	1	'translation'	1
'FGRRES_09390'	1	'FGRAMPH1_01T27207'	2	1	'gene'	1
'CEF85326'	1	'CEF85326'	2	1	'transcript'	1
'CEF85326'	1	'CEF85326'	2	1	'translation'	1
'FGRRES_16675_M'	1	'FGRAMPH1_01T22573'	2	1	'gene'	1
'CEF85733'	1	'CEF85733'	2	1	'transcript'	1
'CEF85733'	1	'CEF85733'	2	1	'translation'	1
'FGRRES_09112'	1	'FGRAMPH1_01T27897'	2	1	'gene'	1
'CEF83292'	1	'CEF83292'	2	1	'transcript'	1
'CEF83292'	1	'CEF83292'	2	1	'translation'	1
'FGRRES_13213'	1	'FGRAMPH1_01T25559'	2	1	'gene'	1
'CEF84963'	1	'CEF84963'	2	1	'transcript'	1
'CEF84963'	1	'CEF84963'	2	1	'translation'	1
'FGRRES_20344'	1	'FGRAMPH1_01T22991'	2	1	'gene'	1
'CEF84312'	1	'CEF84312'	2	1	'transcript'	1
'CEF84312'	1	'CEF84312'	2	1	'translation'	1
'FGRRES_13483'	1	'FGRAMPH1_01T28251'	2	1	'gene'	1
'CEF85406'	1	'CEF85406'	2	1	'transcript'	1
'CEF85406'	1	'CEF85406'	2	1	'translation'	1
'FGRRES_09455'	1	'FGRAMPH1_01T27047'	2	1	'gene'	1
'CEF84701'	1	'CEF84701'	2	1	'transcript'	1
'CEF84701'	1	'CEF84701'	2	1	'translation'	1
'FGRRES_09674'	1	'FGRAMPH1_01T26541'	2	1	'gene'	1
'CEF84550'	1	'SCB65392'	2	1	'transcript'	1
'CEF84550'	1	'SCB65392'	2	1	'translation'	1
'FGRRES_09756'	1	'FGRAMPH1_01T26343'	2	1	'gene'	1
'CEF85264'	1	'CEF85264'	2	1	'transcript'	1
'CEF85264'	1	'CEF85264'	2	1	'translation'	1
'FGRRES_17263'	1	'FGRAMPH1_01T26371'	2	1	'gene'	1
'CEF84392'	1	'CEF84392'	2	1	'transcript'	1
'CEF84392'	1	'CEF84392'	2	1	'translation'	1
'FGRRES_13137'	1	'FGRAMPH1_01T24631'	2	1	'gene'	1
'CEF85596'	1	'CEF85596'	2	1	'transcript'	1
'CEF85596'	1	'CEF85596'	2	1	'translation'	1
'FGRRES_16672_M'	1	'FGRAMPH1_01T22527'	2	1	'gene'	1
'CEF83665'	1	'CEF83665'	2	1	'transcript'	1
'CEF83665'	1	'CEF83665'	2	1	'translation'	1
'FGRRES_15353'	1	'FGRAMPH1_01T22509'	2	1	'gene'	1
'CEF84548'	1	'CEF84548'	2	1	'transcript'	1
'CEF84548'	1	'CEF84548'	2	1	'translation'	1
'FGRRES_06447_M'	1	'FGRAMPH1_01T22299'	2	1	'gene'	1
'CEF84589'	1	'CEF84589'	2	1	'transcript'	1
'CEF84589'	1	'CEF84589'	2	1	'translation'	1
'FGRRES_15533'	1	'FGRAMPH1_01T28223'	2	1	'gene'	1
'CEF84467'	1	'SCB65542'	2	1	'transcript'	1
'CEF84467'	1	'SCB65542'	2	1	'translation'	1
'FGRRES_09250'	1	'FGRAMPH1_01T27553'	2	1	'gene'	1
'CEF85013'	1	'CEF85013'	2	1	'transcript'	1
'CEF85013'	1	'CEF85013'	2	1	'translation'	1
'FGRRES_06994'	1	'FGRAMPH1_01T23697'	2	1	'gene'	1
'CEF84590'	1	'CEF84590'	2	1	'transcript'	1
'CEF84590'	1	'CEF84590'	2	1	'translation'	1
'FGRRES_17221'	1	'FGRAMPH1_01T27001'	2	1	'gene'	1
'CEF83543'	1	'CEF83543'	2	1	'transcript'	1
'CEF83543'	1	'CEF83543'	2	1	'translation'	1
'FGRRES_13100'	1	'FGRAMPH1_01T24293'	2	1	'gene'	1
'CEF85585'	1	'CEF85585'	2	1	'transcript'	1
'CEF85585'	1	'CEF85585'	2	1	'translation'	1
'FGRRES_13022'	1	'FGRAMPH1_01T23571'	2	1	'gene'	1
'CEF83981'	1	'CEF83981'	2	1	'transcript'	1
'CEF83981'	1	'CEF83981'	2	1	'translation'	1
'FGRRES_07737'	1	'FGRAMPH1_01T25527'	2	1	'gene'	1
'CEF82950'	1	'CEF82950'	2	1	'transcript'	1
'CEF82950'	1	'CEF82950'	2	1	'translation'	1
'FGRRES_07362'	1	'FGRAMPH1_01T24633'	2	1	'gene'	1
'CEF85050'	1	'CEF85050'	2	1	'transcript'	1
'CEF85050'	1	'CEF85050'	2	1	'translation'	1
'FGRRES_13561'	1	'FGRAMPH1_01T27339'	2	1	'gene'	1
'CEF83926'	1	'CEF83926'	2	1	'transcript'	1
'CEF83926'	1	'CEF83926'	2	1	'translation'	1
'FGRRES_16921'	1	'FGRAMPH1_01T25899'	2	1	'gene'	1
'CEF84760'	1	'CEF84760'	2	1	'transcript'	1
'CEF84760'	1	'CEF84760'	2	1	'translation'	1
'FGRRES_13184'	1	'FGRAMPH1_01T25363'	2	1	'gene'	1
'CEF85218'	1	'CEF85218'	2	1	'transcript'	1
'CEF85218'	1	'CEF85218'	2	1	'translation'	1
'FGRRES_17249'	1	'FGRAMPH1_01T26595'	2	1	'gene'	1
'CEF83282'	1	'CEF83282'	2	1	'transcript'	1
'CEF83282'	1	'CEF83282'	2	1	'translation'	1
'FGRRES_07092'	1	'FGRAMPH1_01T23939'	2	1	'gene'	1
'CEF84174'	1	'CEF84174'	2	1	'transcript'	1
'CEF84174'	1	'CEF84174'	2	1	'translation'	1
'FGRRES_09093'	1	'FGRAMPH1_01T27945'	2	1	'gene'	1
'CEF83807'	1	'CEF83807'	2	1	'transcript'	1
'CEF83807'	1	'CEF83807'	2	1	'translation'	1
'FGRRES_07078'	1	'FGRAMPH1_01T23909'	2	1	'gene'	1
'CEF85647'	1	'CEF85647'	2	1	'transcript'	1
'CEF85647'	1	'CEF85647'	2	1	'translation'	1
'FGRRES_07374'	1	'FGRAMPH1_01T24667'	2	1	'gene'	1
'CEF83067'	1	'CEF83067'	2	1	'transcript'	1
'CEF83067'	1	'CEF83067'	2	1	'translation'	1
'FGRRES_06912_M'	1	'FGRAMPH1_01T23479'	2	1	'gene'	1
'CEF84849'	1	'SCB65139'	2	1	'transcript'	1
'CEF84849'	1	'SCB65139'	2	1	'translation'	1
'FGRRES_07307'	1	'FGRAMPH1_01T24479'	2	1	'gene'	1
'CEF85762'	1	'CEF85762'	2	1	'transcript'	1
'CEF85762'	1	'CEF85762'	2	1	'translation'	1
'FGRRES_09636'	1	'FGRAMPH1_01T26621'	2	1	'gene'	1
'CEF85082'	1	'CEF85082'	2	1	'transcript'	1
'CEF85082'	1	'CEF85082'	2	1	'translation'	1
'FGRRES_07672'	1	'FGRAMPH1_01T25347'	2	1	'gene'	1
'CEF83084'	1	'CEF83084'	2	1	'transcript'	1
'CEF83084'	1	'CEF83084'	2	1	'translation'	1
'FGRRES_09334'	1	'FGRAMPH1_01T27345'	2	1	'gene'	1
'CEF85725'	1	'CEF85725'	2	1	'transcript'	1
'CEF85725'	1	'CEF85725'	2	1	'translation'	1
'FGRRES_07230'	1	'FGRAMPH1_01T24295'	2	1	'gene'	1
'CEF85069'	1	'CEF85069'	2	1	'transcript'	1
'CEF85069'	1	'CEF85069'	2	1	'translation'	1
'FGRRES_09568'	1	'FGRAMPH1_01T26775'	2	1	'gene'	1
'CEF84017'	1	'CEF84017'	2	1	'transcript'	1
'CEF84017'	1	'CEF84017'	2	1	'translation'	1
'FGRRES_07824'	1	'FGRAMPH1_01T25761'	2	1	'gene'	1
'CEF84788'	1	'SCB65319'	2	1	'transcript'	1
'CEF84788'	1	'SCB65319'	2	1	'translation'	1
'FGRRES_06651'	1	'FGRAMPH1_01T22835'	2	1	'gene'	1
'CEF83657'	1	'CEF83657'	2	1	'transcript'	1
'CEF83657'	1	'CEF83657'	2	1	'translation'	1
'FGRRES_06767'	1	'FGRAMPH1_01T23137'	2	1	'gene'	1
'CEF83088'	1	'CEF83088'	2	1	'transcript'	1
'CEF83088'	1	'CEF83088'	2	1	'translation'	1
'FGRRES_09034'	1	'FGRAMPH1_01T28077'	2	1	'gene'	1
'CEF84691'	1	'CEF84691'	2	1	'transcript'	1
'CEF84691'	1	'CEF84691'	2	1	'translation'	1
'FGRRES_13240'	1	'FGRAMPH1_01T25933'	2	1	'gene'	1
'CEF84430'	1	'CEF84430'	2	1	'transcript'	1
'CEF84430'	1	'CEF84430'	2	1	'translation'	1
'FGRRES_09038'	1	'FGRAMPH1_01T28069'	2	1	'gene'	1
'CEF83412'	1	'CEF83412'	2	1	'transcript'	1
'CEF83412'	1	'CEF83412'	2	1	'translation'	1
'FGRRES_09174'	1	'FGRAMPH1_01T27749'	2	1	'gene'	1
'CEF84630'	1	'CEF84630'	2	1	'transcript'	1
'CEF84630'	1	'CEF84630'	2	1	'translation'	1
'FGRRES_09374_M'	1	'FGRAMPH1_01T27241'	2	1	'gene'	1
'CEF85106'	1	'SCB65460'	2	1	'transcript'	1
'CEF85106'	1	'SCB65460'	2	1	'translation'	1
'FGRRES_07848'	1	'FGRAMPH1_01T25807'	2	1	'gene'	1
'CEF83113'	1	'CEF83113'	2	1	'transcript'	1
'CEF83113'	1	'CEF83113'	2	1	'translation'	1
'FGRRES_13041'	1	'FGRAMPH1_01T23725'	2	1	'gene'	1
'CEF83016'	1	'CEF83016'	2	1	'transcript'	1
'CEF83016'	1	'CEF83016'	2	1	'translation'	1
'FGRRES_09211'	1	'FGRAMPH1_01T27653'	2	1	'gene'	1
'CEF85249'	1	'CEF85249'	2	1	'transcript'	1
'CEF85249'	1	'CEF85249'	2	1	'translation'	1
'FGRRES_07761_M'	1	'FGRAMPH1_01T25587'	2	1	'gene'	1
'CEF85807'	1	'CEF85807'	2	1	'transcript'	1
'CEF85807'	1	'CEF85807'	2	1	'translation'	1
'FGRRES_09302'	1	'FGRAMPH1_01T27423'	2	1	'gene'	1
'CEF83951'	1	'CEF83951'	2	1	'transcript'	1
'CEF83951'	1	'CEF83951'	2	1	'translation'	1
'FGRRES_09141_M'	1	'FGRAMPH1_01T27831'	2	1	'gene'	1
'CEF83688'	1	'CEF83688'	2	1	'transcript'	1
'CEF83688'	1	'CEF83688'	2	1	'translation'	1
'FGRRES_07692'	1	'FGRAMPH1_01T25397'	2	1	'gene'	1
'CEF84460'	1	'CEF84460'	2	1	'transcript'	1
'CEF84460'	1	'CEF84460'	2	1	'translation'	1
'FGRRES_09138'	1	'FGRAMPH1_01T27837'	2	1	'gene'	1
'CEF83399'	1	'CEF83399'	2	1	'transcript'	1
'CEF83399'	1	'CEF83399'	2	1	'translation'	1
'FGRRES_13192'	1	'FGRAMPH1_01T25419'	2	1	'gene'	1
'CEF84648'	1	'CEF84648'	2	1	'transcript'	1
'CEF84648'	1	'CEF84648'	2	1	'translation'	1
'FGRRES_17229'	1	'FGRAMPH1_01T26881'	2	1	'gene'	1
'CEF84051'	1	'SCB65417'	2	1	'transcript'	1
'CEF84051'	1	'SCB65417'	2	1	'translation'	1
'FGRRES_16658_M'	1	'FGRAMPH1_01T22285'	2	1	'gene'	1
'CEF82913'	1	'CEF82913'	2	1	'transcript'	1
'CEF82913'	1	'CEF82913'	2	1	'translation'	1
'FGRRES_13599'	1	'FGRAMPH1_01T26947'	2	1	'gene'	1
'CEF83278'	1	'CEF83278'	2	1	'transcript'	1
'CEF83278'	1	'CEF83278'	2	1	'translation'	1
'FGRRES_13521'	1	'FGRAMPH1_01T27801'	2	1	'gene'	1
'CEF84359'	1	'CEF84359'	2	1	'transcript'	1
'CEF84359'	1	'CEF84359'	2	1	'translation'	1
'FGRRES_17164'	1	'FGRAMPH1_01T27813'	2	1	'gene'	1
'CEF84080'	1	'CEF84080'	2	1	'transcript'	1
'CEF84080'	1	'CEF84080'	2	1	'translation'	1
'FGRRES_09003'	1	'FGRAMPH1_01T28145'	2	1	'gene'	1
'CEF84398'	1	'CEF84398'	2	1	'transcript'	1
'CEF84398'	1	'CEF84398'	2	1	'translation'	1
'FGRRES_09638'	1	'FGRAMPH1_01T26617'	2	1	'gene'	1
'CEF83128'	1	'CEF83128'	2	1	'transcript'	1
'CEF83128'	1	'CEF83128'	2	1	'translation'	1
'FGRRES_13237'	1	'FGRAMPH1_01T25867'	2	1	'gene'	1
'CEF85074'	1	'CEF85074'	2	1	'transcript'	1
'CEF85074'	1	'CEF85074'	2	1	'translation'	1
'FGRRES_07553'	1	'FGRAMPH1_01T25083'	2	1	'gene'	1
'CEF83931'	1	'CEF83931'	2	1	'transcript'	1
'CEF83931'	1	'CEF83931'	2	1	'translation'	1
'FGRRES_15558'	1	'FGRAMPH1_01T26651'	2	1	'gene'	1
'CEF83093'	1	'CEF83093'	2	1	'transcript'	1
'CEF83093'	1	'CEF83093'	2	1	'translation'	1
'FGRRES_13201'	1	'FGRAMPH1_01T25499'	2	1	'gene'	1
'CEF84914'	1	'CEF84914'	2	1	'transcript'	1
'CEF84914'	1	'CEF84914'	2	1	'translation'	1
'FGRRES_07464'	1	'FGRAMPH1_01T24881'	2	1	'gene'	1
'CEF82841'	1	'CEF82841'	2	1	'transcript'	1
'CEF82841'	1	'CEF82841'	2	1	'translation'	1
'FGRRES_09558'	1	'FGRAMPH1_01T26799'	2	1	'gene'	1
'CEF85130'	1	'CEF85130'	2	1	'transcript'	1
'CEF85130'	1	'CEF85130'	2	1	'translation'	1
'FGRRES_07044_M'	1	'FGRAMPH1_01T23815'	2	1	'gene'	1
'CEF83918'	1	'CEF83918'	2	1	'transcript'	1
'CEF83918'	1	'CEF83918'	2	1	'translation'	1
'FGRRES_09796'	1	'FGRAMPH1_01T26255'	2	1	'gene'	1
'CEF84084'	1	'CEF84084'	2	1	'transcript'	1
'CEF84084'	1	'CEF84084'	2	1	'translation'	1
'FGRRES_13534'	1	'FGRAMPH1_01T27583'	2	1	'gene'	1
'CEF83409'	1	'CEF83409'	2	1	'transcript'	1
'CEF83409'	1	'CEF83409'	2	1	'translation'	1
'FGRRES_07807'	1	'FGRAMPH1_01T25713'	2	1	'gene'	1
'CEF84900'	1	'CEF84900'	2	1	'transcript'	1
'CEF84900'	1	'CEF84900'	2	1	'translation'	1
'FGRRES_09712'	1	'FGRAMPH1_01T26451'	2	1	'gene'	1
'CEF83802'	1	'CEF83802'	2	1	'transcript'	1
'CEF83802'	1	'CEF83802'	2	1	'translation'	1
'FGRRES_07937_M'	1	'FGRAMPH1_01T26027'	2	1	'gene'	1
'CEF85590'	1	'SCB65344'	2	1	'transcript'	1
'CEF85590'	1	'SCB65344'	2	1	'translation'	1
'FGRRES_06929'	1	'FGRAMPH1_01T23521'	2	1	'gene'	1
'CEF83590'	1	'CEF83590'	2	1	'transcript'	1
'CEF83590'	1	'CEF83590'	2	1	'translation'	1
'FGRRES_06855'	1	'FGRAMPH1_01T23341'	2	1	'gene'	1
'CEF84181'	1	'SCB65128'	2	1	'transcript'	1
'CEF84181'	1	'SCB65128'	2	1	'translation'	1
'FGRRES_16838'	1	'FGRAMPH1_01T24957'	2	1	'gene'	1
'CEF84828'	1	'CEF84828'	2	1	'transcript'	1
'CEF84828'	1	'CEF84828'	2	1	'translation'	1
'FGRRES_13108'	1	'FGRAMPH1_01T24391'	2	1	'gene'	1
'CEF83252'	1	'CEF83252'	2	1	'transcript'	1
'CEF83252'	1	'CEF83252'	2	1	'translation'	1
'FGRRES_07854'	1	'FGRAMPH1_01T25823'	2	1	'gene'	1
'CEF83216'	1	'CEF83216'	2	1	'transcript'	1
'CEF83216'	1	'CEF83216'	2	1	'translation'	1
'FGRRES_07016'	1	'FGRAMPH1_01T23749'	2	1	'gene'	1
'CEF85349'	1	'SCB65167'	2	1	'transcript'	1
'CEF85349'	1	'SCB65167'	2	1	'translation'	1
'FGRRES_09599'	1	'FGRAMPH1_01T26707'	2	1	'gene'	1
'CEF83163'	1	'CEF83163'	2	1	'transcript'	1
'CEF83163'	1	'CEF83163'	2	1	'translation'	1
'FGRRES_09585'	1	'FGRAMPH1_01T26739'	2	1	'gene'	1
'CEF84082'	1	'CEF84082'	2	1	'transcript'	1
'CEF84082'	1	'CEF84082'	2	1	'translation'	1
'FGRRES_13222'	1	'FGRAMPH1_01T25693'	2	1	'gene'	1
'CEF85023'	1	'CEF85023'	2	1	'transcript'	1
'CEF85023'	1	'CEF85023'	2	1	'translation'	1
'FGRRES_16718'	1	'FGRAMPH1_01T23201'	2	1	'gene'	1
'CEF85754'	1	'SCB65116'	2	1	'transcript'	1
'CEF85754'	1	'SCB65116'	2	1	'translation'	1
'FGRRES_07765'	1	'FGRAMPH1_01T25597'	2	1	'gene'	1
'CEF83602'	1	'CEF83602'	2	1	'transcript'	1
'CEF83602'	1	'CEF83602'	2	1	'translation'	1
'FGRRES_07791_M'	1	'FGRAMPH1_01T25675'	2	1	'gene'	1
'CEF84159'	1	'CEF84159'	2	1	'transcript'	1
'CEF84159'	1	'CEF84159'	2	1	'translation'	1
'FGRRES_12946_M'	1	'FGRAMPH1_01T22703'	2	1	'gene'	1
'CEF85686'	1	'CEF85686'	2	1	'transcript'	1
'CEF85686'	1	'CEF85686'	2	1	'translation'	1
'FGRRES_07289'	1	'FGRAMPH1_01T24437'	2	1	'gene'	1
'CEF85123'	1	'CEF85123'	2	1	'transcript'	1
'CEF85123'	1	'CEF85123'	2	1	'translation'	1
'FGRRES_13119'	1	'FGRAMPH1_01T24521'	2	1	'gene'	1
'CEF84327'	1	'SCB65240'	2	1	'transcript'	1
'CEF84327'	1	'SCB65240'	2	1	'translation'	1
'FGRRES_09199'	1	'FGRAMPH1_01T27683'	2	1	'gene'	1
'CEF83910'	1	'CEF83910'	2	1	'transcript'	1
'CEF83910'	1	'CEF83910'	2	1	'translation'	1
'FGRRES_07772'	1	'FGRAMPH1_01T25613'	2	1	'gene'	1
'CEF85488'	1	'CEF85488'	2	1	'transcript'	1
'CEF85488'	1	'CEF85488'	2	1	'translation'	1
'FGRRES_16766'	1	'FGRAMPH1_01T23829'	2	1	'gene'	1
'CEF83115'	1	'CEF83115'	2	1	'transcript'	1
'CEF83115'	1	'CEF83115'	2	1	'translation'	1
'FGRRES_07507_M'	1	'FGRAMPH1_01T24975'	2	1	'gene'	1
'CEF85339'	1	'CEF85339'	2	1	'transcript'	1
'CEF85339'	1	'CEF85339'	2	1	'translation'	1
'FGRRES_07531'	1	'FGRAMPH1_01T25029'	2	1	'gene'	1
'CEF82835'	1	'CEF82835'	2	1	'transcript'	1
'CEF82835'	1	'CEF82835'	2	1	'translation'	1
'FGRRES_13587'	1	'FGRAMPH1_01T27057'	2	1	'gene'	1
'CEF84221'	1	'SCB65436'	2	1	'transcript'	1
'CEF84221'	1	'SCB65436'	2	1	'translation'	1
'FGRRES_07310'	1	'FGRAMPH1_01T24485'	2	1	'gene'	1
'CEF83312'	1	'CEF83312'	2	1	'transcript'	1
'CEF83312'	1	'CEF83312'	2	1	'translation'	1
'FGRRES_15037'	1	'FGRAMPH1_01T27279'	2	1	'gene'	1
'CEF84666'	1	'CEF84666'	2	1	'transcript'	1
'CEF84666'	1	'CEF84666'	2	1	'translation'	1
'FGRRES_07396'	1	'FGRAMPH1_01T24717'	2	1	'gene'	1
'CEF85296'	1	'CEF85296'	2	1	'transcript'	1
'CEF85296'	1	'CEF85296'	2	1	'translation'	1
'FGRRES_09661'	1	'FGRAMPH1_01T26571'	2	1	'gene'	1
'CEF85108'	1	'CEF85108'	2	1	'transcript'	1
'CEF85108'	1	'CEF85108'	2	1	'translation'	1
'FGRRES_07468'	1	'FGRAMPH1_01T24889'	2	1	'gene'	1
'CEF85465'	1	'CEF85465'	2	1	'transcript'	1
'CEF85465'	1	'CEF85465'	2	1	'translation'	1
'FGRRES_16821_M'	1	'FGRAMPH1_01T24601'	2	1	'gene'	1
'CEF85325'	1	'SCB65247'	2	1	'transcript'	1
'CEF85325'	1	'SCB65247'	2	1	'translation'	1
'FGRRES_07855'	1	'FGRAMPH1_01T25825'	2	1	'gene'	1
'CEF84223'	1	'CEF84223'	2	1	'transcript'	1
'CEF84223'	1	'CEF84223'	2	1	'translation'	1
'FGRRES_12930'	1	'FGRAMPH1_01T22403'	2	1	'gene'	1
'CEF85804'	1	'CEF85804'	2	1	'transcript'	1
'CEF85804'	1	'CEF85804'	2	1	'translation'	1
'FGRRES_16846'	1	'FGRAMPH1_01T25099'	2	1	'gene'	1
'CEF83231'	1	'CEF83231'	2	1	'transcript'	1
'CEF83231'	1	'CEF83231'	2	1	'translation'	1
'FGRRES_06496_M'	1	'FGRAMPH1_01T22437'	2	1	'gene'	1
'CEF83664'	1	'CEF83664'	2	1	'transcript'	1
'CEF83664'	1	'CEF83664'	2	1	'translation'	1
'FGRRES_06694'	1	'FGRAMPH1_01T22933'	2	1	'gene'	1
'CEF85332'	1	'CEF85332'	2	1	'transcript'	1
'CEF85332'	1	'CEF85332'	2	1	'translation'	1
'FGRRES_07475'	1	'FGRAMPH1_01T24903'	2	1	'gene'	1
'CEF83081'	1	'SCB65269'	2	1	'transcript'	1
'CEF83081'	1	'SCB65269'	2	1	'translation'	1
'FGRRES_07666'	1	'FGRAMPH1_01T25333'	2	1	'gene'	1
'CEF83351'	1	'CEF83351'	2	1	'transcript'	1
'CEF83351'	1	'CEF83351'	2	1	'translation'	1
'FGRRES_09346'	1	'FGRAMPH1_01T27301'	2	1	'gene'	1
'CEF82911'	1	'CEF82911'	2	1	'transcript'	1
'CEF82911'	1	'CEF82911'	2	1	'translation'	1
'FGRRES_06954'	1	'FGRAMPH1_01T23593'	2	1	'gene'	1
'CEF85764'	1	'SCB65152'	2	1	'transcript'	1
'CEF85764'	1	'SCB65152'	2	1	'translation'	1
'FGRRES_07869'	1	'FGRAMPH1_01T25863'	2	1	'gene'	1
'CEF83732'	1	'CEF83732'	2	1	'transcript'	1
'CEF83732'	1	'CEF83732'	2	1	'translation'	1
'FGRRES_06602'	1	'FGRAMPH1_01T22681'	2	1	'gene'	1
'CEF83061'	1	'CEF83061'	2	1	'transcript'	1
'CEF83061'	1	'CEF83061'	2	1	'translation'	1
'FGRRES_09308'	1	'FGRAMPH1_01T27411'	2	1	'gene'	1
'CEF84474'	1	'CEF84474'	2	1	'transcript'	1
'CEF84474'	1	'CEF84474'	2	1	'translation'	1
'FGRRES_07364'	1	'FGRAMPH1_01T24641'	2	1	'gene'	1
'CEF83810'	1	'CEF83810'	2	1	'transcript'	1
'CEF83810'	1	'CEF83810'	2	1	'translation'	1
'FGRRES_09508'	1	'FGRAMPH1_01T26917'	2	1	'gene'	1
'CEF84779'	1	'CEF84779'	2	1	'transcript'	1
'CEF84779'	1	'CEF84779'	2	1	'translation'	1
'FGRRES_13652_3_M'	1	'FGRAMPH1_01T26197'	2	1	'gene'	1
'CEF84812'	1	'SCB65363'	2	1	'transcript'	1
'CEF84812'	1	'SCB65363'	2	1	'translation'	1
'FGRRES_08991_13495_M'	1	'FGRAMPH1_01T28175'	2	1	'gene'	1
'CEF83256'	1	'SCB65537'	2	1	'transcript'	1
'CEF83256'	1	'SCB65537'	2	1	'translation'	1
'FGRRES_07750_M'	1	'FGRAMPH1_01T25561'	2	1	'gene'	1
'CEF84500'	1	'CEF84500'	2	1	'transcript'	1
'CEF84500'	1	'CEF84500'	2	1	'translation'	1
'FGRRES_17246_M'	1	'FGRAMPH1_01T26645'	2	1	'gene'	1
'CEF85574'	1	'SCB65402'	2	1	'transcript'	1
'CEF85574'	1	'SCB65402'	2	1	'translation'	1
'FGRRES_09082'	1	'FGRAMPH1_01T27969'	2	1	'gene'	1
'CEF85500'	1	'CEF85500'	2	1	'transcript'	1
'CEF85500'	1	'CEF85500'	2	1	'translation'	1
'FGRRES_07266'	1	'FGRAMPH1_01T24379'	2	1	'gene'	1
'CEF83772'	1	'CEF83772'	2	1	'transcript'	1
'CEF83772'	1	'CEF83772'	2	1	'translation'	1
'FGRRES_13125'	1	'FGRAMPH1_01T24567'	2	1	'gene'	1
'CEF83606'	1	'CEF83606'	2	1	'transcript'	1
'CEF83606'	1	'CEF83606'	2	1	'translation'	1
'FGRRES_06691'	1	'FGRAMPH1_01T22927'	2	1	'gene'	1
'CEF85478'	1	'CEF85478'	2	1	'transcript'	1
'CEF85478'	1	'CEF85478'	2	1	'translation'	1
'FGRRES_07173'	1	'FGRAMPH1_01T24143'	2	1	'gene'	1
'CEF83936'	1	'CEF83936'	2	1	'transcript'	1
'CEF83936'	1	'CEF83936'	2	1	'translation'	1
'FGRRES_09163'	1	'FGRAMPH1_01T27775'	2	1	'gene'	1
'CEF83448'	1	'CEF83448'	2	1	'transcript'	1
'CEF83448'	1	'CEF83448'	2	1	'translation'	1
'FGRRES_09742'	1	'FGRAMPH1_01T26375'	2	1	'gene'	1
'CEF85672'	1	'CEF85672'	2	1	'transcript'	1
'CEF85672'	1	'CEF85672'	2	1	'translation'	1
'FGRRES_17698'	1	'FGRAMPH1_01T24333'	2	1	'gene'	1
'CEF83895'	1	'CEF83895'	2	1	'transcript'	1
'CEF83895'	1	'CEF83895'	2	1	'translation'	1
'FGRRES_16903'	1	'FGRAMPH1_01T25737'	2	1	'gene'	1
'CEF85331'	1	'SCB65317'	2	1	'transcript'	1
'CEF85331'	1	'SCB65317'	2	1	'translation'	1
'FGRRES_07721'	1	'FGRAMPH1_01T25485'	2	1	'gene'	1
'CEF82922'	1	'CEF82922'	2	1	'transcript'	1
'CEF82922'	1	'CEF82922'	2	1	'translation'	1
'FGRRES_09195'	1	'FGRAMPH1_01T27695'	2	1	'gene'	1
'CEF83265'	1	'SCB65499'	2	1	'transcript'	1
'CEF83265'	1	'SCB65499'	2	1	'translation'	1
'FGRRES_06982'	1	'FGRAMPH1_01T23667'	2	1	'gene'	1
'CEF83202'	1	'CEF83202'	2	1	'transcript'	1
'CEF83202'	1	'CEF83202'	2	1	'translation'	1
'FGRRES_07211'	1	'FGRAMPH1_01T24241'	2	1	'gene'	1
'CEF85450'	1	'CEF85450'	2	1	'transcript'	1
'CEF85450'	1	'CEF85450'	2	1	'translation'	1
'FGRRES_09309'	1	'FGRAMPH1_01T27409'	2	1	'gene'	1
'CEF83934'	1	'CEF83934'	2	1	'transcript'	1
'CEF83934'	1	'CEF83934'	2	1	'translation'	1
'FGRRES_13250'	1	'FGRAMPH1_01T26005'	2	1	'gene'	1
'CEF83894'	1	'CEF83894'	2	1	'transcript'	1
'CEF83894'	1	'CEF83894'	2	1	'translation'	1
'FGRRES_13110'	1	'FGRAMPH1_01T24419'	2	1	'gene'	1
'CEF83178'	1	'CEF83178'	2	1	'transcript'	1
'CEF83178'	1	'CEF83178'	2	1	'translation'	1
'FGRRES_12939'	1	'FGRAMPH1_01T22605'	2	1	'gene'	1
'CEF84541'	1	'CEF84541'	2	1	'transcript'	1
'CEF84541'	1	'CEF84541'	2	1	'translation'	1
'FGRRES_07139'	1	'FGRAMPH1_01T24057'	2	1	'gene'	1
'CEF85519'	1	'CEF85519'	2	1	'transcript'	1
'CEF85519'	1	'CEF85519'	2	1	'translation'	1
'FGRRES_17152'	1	'FGRAMPH1_01T28049'	2	1	'gene'	1
'CEF85079'	1	'SCB65522'	2	1	'transcript'	1
'CEF85079'	1	'SCB65522'	2	1	'translation'	1
'FGRRES_15548'	1	'FGRAMPH1_01T27239'	2	1	'gene'	1
'CEF85700'	1	'CEF85700'	2	1	'transcript'	1
'CEF85700'	1	'CEF85700'	2	1	'translation'	1
'FGRRES_06620'	1	'FGRAMPH1_01T22747'	2	1	'gene'	1
'CEF84202'	1	'CEF84202'	2	1	'transcript'	1
'CEF84202'	1	'CEF84202'	2	1	'translation'	1
'FGRRES_07500'	1	'FGRAMPH1_01T24961'	2	1	'gene'	1
'CEF83618'	1	'CEF83618'	2	1	'transcript'	1
'CEF83618'	1	'CEF83618'	2	1	'translation'	1
'FGRRES_13539'	1	'FGRAMPH1_01T27537'	2	1	'gene'	1
'CEF84098'	1	'CEF84098'	2	1	'transcript'	1
'CEF84098'	1	'CEF84098'	2	1	'translation'	1
'FGRRES_09804'	1	'FGRAMPH1_01T26237'	2	1	'gene'	1
'CEF83930'	1	'CEF83930'	2	1	'transcript'	1
'CEF83930'	1	'CEF83930'	2	1	'translation'	1
'FGRRES_16852_M'	1	'FGRAMPH1_01T25175'	2	1	'gene'	1
'CEF84135'	1	'CEF84135'	2	1	'transcript'	1
'CEF84135'	1	'CEF84135'	2	1	'translation'	1
'FGRRES_17151'	1	'FGRAMPH1_01T28051'	2	1	'gene'	1
'CEF85132'	1	'CEF85132'	2	1	'transcript'	1
'CEF85132'	1	'CEF85132'	2	1	'translation'	1
'FGRRES_07465'	1	'FGRAMPH1_01T24883'	2	1	'gene'	1
'CEF82865'	1	'SCB65266'	2	1	'transcript'	1
'CEF82865'	1	'SCB65266'	2	1	'translation'	1
'FGRRES_07759_M'	1	'FGRAMPH1_01T25583'	2	1	'gene'	1
'CEF83283'	1	'CEF83283'	2	1	'transcript'	1
'CEF83283'	1	'CEF83283'	2	1	'translation'	1
'FGRRES_06449'	1	'FGRAMPH1_01T22305'	2	1	'gene'	1
'CEF85796'	1	'CEF85796'	2	1	'transcript'	1
'CEF85796'	1	'CEF85796'	2	1	'translation'	1
'FGRRES_09478'	1	'FGRAMPH1_01T26989'	2	1	'gene'	1
'CEF84895'	1	'CEF84895'	2	1	'transcript'	1
'CEF84895'	1	'CEF84895'	2	1	'translation'	1
'FGRRES_07023'	1	'FGRAMPH1_01T23763'	2	1	'gene'	1
'CEF83593'	1	'SCB65169'	2	1	'transcript'	1
'CEF83593'	1	'SCB65169'	2	1	'translation'	1
'FGRRES_07551'	1	'FGRAMPH1_01T25079'	2	1	'gene'	1
'CEF83238'	1	'CEF83238'	2	1	'transcript'	1
'CEF83238'	1	'CEF83238'	2	1	'translation'	1
'FGRRES_07884'	1	'FGRAMPH1_01T25897'	2	1	'gene'	1
'CEF85589'	1	'CEF85589'	2	1	'transcript'	1
'CEF85589'	1	'CEF85589'	2	1	'translation'	1
'FGRRES_09155'	1	'FGRAMPH1_01T27797'	2	1	'gene'	1
'CEF85286'	1	'CEF85286'	2	1	'transcript'	1
'CEF85286'	1	'CEF85286'	2	1	'translation'	1
'FGRRES_09445'	1	'FGRAMPH1_01T27075'	2	1	'gene'	1
'CEF83752'	1	'CEF83752'	2	1	'transcript'	1
'CEF83752'	1	'CEF83752'	2	1	'translation'	1
'FGRRES_16889'	1	'FGRAMPH1_01T25547'	2	1	'gene'	1
'CEF85706'	1	'CEF85706'	2	1	'transcript'	1
'CEF85706'	1	'CEF85706'	2	1	'translation'	1
'FGRRES_12954'	1	'FGRAMPH1_01T22821'	2	1	'gene'	1
'CEF84255'	1	'CEF84255'	2	1	'transcript'	1
'CEF84255'	1	'CEF84255'	2	1	'translation'	1
'FGRRES_17144'	1	'FGRAMPH1_01T28165'	2	1	'gene'	1
'CEF82782'	1	'CEF82782'	2	1	'transcript'	1
'CEF82782'	1	'CEF82782'	2	1	'translation'	1
'FGRRES_07085'	1	'FGRAMPH1_01T23923'	2	1	'gene'	1
'CEF85121'	1	'CEF85121'	2	1	'transcript'	1
'CEF85121'	1	'CEF85121'	2	1	'translation'	1
'FGRRES_07797'	1	'FGRAMPH1_01T25689'	2	1	'gene'	1
'CEF85030'	1	'CEF85030'	2	1	'transcript'	1
'CEF85030'	1	'CEF85030'	2	1	'translation'	1
'FGRRES_13644'	1	'FGRAMPH1_01T26297'	2	1	'gene'	1
'CEF85231'	1	'CEF85231'	2	1	'transcript'	1
'CEF85231'	1	'CEF85231'	2	1	'translation'	1
'FGRRES_09249'	1	'FGRAMPH1_01T27557'	2	1	'gene'	1
'CEF85753'	1	'CEF85753'	2	1	'transcript'	1
'CEF85753'	1	'CEF85753'	2	1	'translation'	1
'FGRRES_06534'	1	'FGRAMPH1_01T22525'	2	1	'gene'	1
'CEF84041'	1	'CEF84041'	2	1	'transcript'	1
'CEF84041'	1	'CEF84041'	2	1	'translation'	1
'FGRRES_13160'	1	'FGRAMPH1_01T25051'	2	1	'gene'	1
'CEF84651'	1	'SCB65285'	2	1	'transcript'	1
'CEF84651'	1	'SCB65285'	2	1	'translation'	1
'FGRRES_09020'	1	'FGRAMPH1_01T28107'	2	1	'gene'	1
'CEF83308'	1	'CEF83308'	2	1	'transcript'	1
'CEF83308'	1	'CEF83308'	2	1	'translation'	1
'FGRRES_06502'	1	'FGRAMPH1_01T22455'	2	1	'gene'	1
'CEF84437'	1	'CEF84437'	2	1	'transcript'	1
'CEF84437'	1	'CEF84437'	2	1	'translation'	1
'FGRRES_07419'	1	'FGRAMPH1_01T24775'	2	1	'gene'	1
'CEF84504'	1	'CEF84504'	2	1	'transcript'	1
'CEF84504'	1	'CEF84504'	2	1	'translation'	1
'FGRRES_13527'	1	'FGRAMPH1_01T27729'	2	1	'gene'	1
'CEF85179'	1	'CEF85179'	2	1	'transcript'	1
'CEF85179'	1	'CEF85179'	2	1	'translation'	1
'FGRRES_13642'	1	'FGRAMPH1_01T26303'	2	1	'gene'	1
'CEF83340'	1	'CEF83340'	2	1	'transcript'	1
'CEF83340'	1	'CEF83340'	2	1	'translation'	1
'FGRRES_07121'	1	'FGRAMPH1_01T24013'	2	1	'gene'	1
'CEF84118'	1	'CEF84118'	2	1	'transcript'	1
'CEF84118'	1	'CEF84118'	2	1	'translation'	1
'FGRRES_13633'	1	'FGRAMPH1_01T26393'	2	1	'gene'	1
'CEF83975'	1	'SCB65381'	2	1	'transcript'	1
'CEF83975'	1	'SCB65381'	2	1	'translation'	1
'FGRRES_17156'	1	'FGRAMPH1_01T27997'	2	1	'gene'	1
'CEF83862'	1	'CEF83862'	2	1	'transcript'	1
'CEF83862'	1	'CEF83862'	2	1	'translation'	1
'FGRRES_07253'	1	'FGRAMPH1_01T24353'	2	1	'gene'	1
'CEF83655'	1	'SCB65223'	2	1	'transcript'	1
'CEF83655'	1	'SCB65223'	2	1	'translation'	1
'FGRRES_07269'	1	'FGRAMPH1_01T24385'	2	1	'gene'	1
'CEF83311'	1	'CEF83311'	2	1	'transcript'	1
'CEF83311'	1	'CEF83311'	2	1	'translation'	1
'FGRRES_07585'	1	'FGRAMPH1_01T25151'	2	1	'gene'	1
'CEF84469'	1	'SCB65291'	2	1	'transcript'	1
'CEF84469'	1	'SCB65291'	2	1	'translation'	1
'FGRRES_13571'	1	'FGRAMPH1_01T27163'	2	1	'gene'	1
'CEF83630'	1	'CEF83630'	2	1	'transcript'	1
'CEF83630'	1	'CEF83630'	2	1	'translation'	1
'FGRRES_07126_M'	1	'FGRAMPH1_01T24025'	2	1	'gene'	1
'CEF83501'	1	'CEF83501'	2	1	'transcript'	1
'CEF83501'	1	'CEF83501'	2	1	'translation'	1
'FGRRES_06815_M'	1	'FGRAMPH1_01T23253'	2	1	'gene'	1
'CEF84162'	1	'CEF84162'	2	1	'transcript'	1
'CEF84162'	1	'CEF84162'	2	1	'translation'	1
'FGRRES_13567'	1	'FGRAMPH1_01T27285'	2	1	'gene'	1
'CEF82935'	1	'CEF82935'	2	1	'transcript'	1
'CEF82935'	1	'CEF82935'	2	1	'translation'	1
'FGRRES_16702'	1	'FGRAMPH1_01T22919'	2	1	'gene'	1
'CEF84003'	1	'CEF84003'	2	1	'transcript'	1
'CEF84003'	1	'CEF84003'	2	1	'translation'	1
'FGRRES_09207_M'	1	'FGRAMPH1_01T27663'	2	1	'gene'	1
'CEF84007'	1	'CEF84007'	2	1	'transcript'	1
'CEF84007'	1	'CEF84007'	2	1	'translation'	1
'FGRRES_15392'	1	'FGRAMPH1_01T23293'	2	1	'gene'	1
'CEF83866'	1	'CEF83866'	2	1	'transcript'	1
'CEF83866'	1	'CEF83866'	2	1	'translation'	1
'FGRRES_16723'	1	'FGRAMPH1_01T23287'	2	1	'gene'	1
'CEF84966'	1	'SCB65125'	2	1	'transcript'	1
'CEF84966'	1	'SCB65125'	2	1	'translation'	1
'FGRRES_20392'	1	'FGRAMPH1_01T27329'	2	1	'gene'	1
'CEF85767'	1	'CEF85767'	2	1	'transcript'	1
'CEF85767'	1	'CEF85767'	2	1	'translation'	1
'FGRRES_15415'	1	'FGRAMPH1_01T24191'	2	1	'gene'	1
'CEF83702'	1	'CEF83702'	2	1	'transcript'	1
'CEF83702'	1	'CEF83702'	2	1	'translation'	1
'FGRRES_07278'	1	'FGRAMPH1_01T24407'	2	1	'gene'	1
'CEF84280'	1	'CEF84280'	2	1	'transcript'	1
'CEF84280'	1	'CEF84280'	2	1	'translation'	1
'FGRRES_07842'	1	'FGRAMPH1_01T25795'	2	1	'gene'	1
'CEF83890'	1	'CEF83890'	2	1	'transcript'	1
'CEF83890'	1	'CEF83890'	2	1	'translation'	1
'FGRRES_09166'	1	'FGRAMPH1_01T27767'	2	1	'gene'	1
'CEF85085'	1	'CEF85085'	2	1	'transcript'	1
'CEF85085'	1	'CEF85085'	2	1	'translation'	1
'FGRRES_13011'	1	'FGRAMPH1_01T23419'	2	1	'gene'	1
'CEF84434'	1	'CEF84434'	2	1	'transcript'	1
'CEF84434'	1	'CEF84434'	2	1	'translation'	1
'FGRRES_06529_M'	1	'FGRAMPH1_01T22513'	2	1	'gene'	1
'CEF83446'	1	'SCB65068'	2	1	'transcript'	1
'CEF83446'	1	'SCB65068'	2	1	'translation'	1
'FGRRES_07157'	1	'FGRAMPH1_01T24101'	2	1	'gene'	1
'CEF84553'	1	'SCB65201'	2	1	'transcript'	1
'CEF84553'	1	'SCB65201'	2	1	'translation'	1
'FGRRES_09413'	1	'FGRAMPH1_01T27153'	2	1	'gene'	1
'CEF82869'	1	'CEF82869'	2	1	'transcript'	1
'CEF82869'	1	'CEF82869'	2	1	'translation'	1
'FGRRES_06443'	1	'FGRAMPH1_01T22289'	2	1	'gene'	1
'CEF84480'	1	'CEF84480'	2	1	'transcript'	1
'CEF84480'	1	'CEF84480'	2	1	'translation'	1
'FGRRES_17133'	1	'FGRAMPH1_01T28287'	2	1	'gene'	1
'CEF83294'	1	'CEF83294'	2	1	'transcript'	1
'CEF83294'	1	'CEF83294'	2	1	'translation'	1
'FGRRES_07072_M'	1	'FGRAMPH1_01T23891'	2	1	'gene'	1
'CEF83034'	1	'SCB65180'	2	1	'transcript'	1
'CEF83034'	1	'SCB65180'	2	1	'translation'	1
'FGRRES_16757'	1	'FGRAMPH1_01T23709'	2	1	'gene'	1
'CEF85535'	1	'CEF85535'	2	1	'transcript'	1
'CEF85535'	1	'CEF85535'	2	1	'translation'	1
'FGRRES_17172'	1	'FGRAMPH1_01T27711'	2	1	'gene'	1
'CEF85551'	1	'CEF85551'	2	1	'transcript'	1
'CEF85551'	1	'CEF85551'	2	1	'translation'	1
'FGRRES_13512'	1	'FGRAMPH1_01T27961'	2	1	'gene'	1
'CEF84671'	1	'CEF84671'	2	1	'transcript'	1
'CEF84671'	1	'CEF84671'	2	1	'translation'	1
'FGRRES_06652'	1	'FGRAMPH1_01T22837'	2	1	'gene'	1
'CEF83954'	1	'CEF83954'	2	1	'transcript'	1
'CEF83954'	1	'CEF83954'	2	1	'translation'	1
'FGRRES_07015'	1	'FGRAMPH1_01T23747'	2	1	'gene'	1
'CEF85134'	1	'CEF85134'	2	1	'transcript'	1
'CEF85134'	1	'CEF85134'	2	1	'translation'	1
'FGRRES_09139_40_17163_M'	1	'FGRAMPH1_01T27835'	2	1	'gene'	1
'CEF83686'	1	'SCB65508'	2	1	'transcript'	1
'CEF83686'	1	'SCB65508'	2	1	'translation'	1
'FGRRES_06548'	1	'FGRAMPH1_01T22559'	2	1	'gene'	1
'CEF83684'	1	'CEF83684'	2	1	'transcript'	1
'CEF83684'	1	'CEF83684'	2	1	'translation'	1
'FGRRES_15365'	1	'FGRAMPH1_01T22429'	2	1	'gene'	1
'CEF85442'	1	'CEF85442'	2	1	'transcript'	1
'CEF85442'	1	'CEF85442'	2	1	'translation'	1
'FGRRES_17193'	1	'FGRAMPH1_01T27379'	2	1	'gene'	1
'CEF84009'	1	'CEF84009'	2	1	'transcript'	1
'CEF84009'	1	'CEF84009'	2	1	'translation'	1
'FGRRES_13500_1_M'	1	'FGRAMPH1_01T28099'	2	1	'gene'	1
'CEF84528'	1	'CEF84528'	2	1	'transcript'	1
'CEF84528'	1	'CEF84528'	2	1	'translation'	1
'FGRRES_09739_M'	1	'FGRAMPH1_01T26337'	2	1	'gene'	1
'CEF83056'	1	'CEF83056'	2	1	'transcript'	1
'CEF83056'	1	'CEF83056'	2	1	'translation'	1
'FGRRES_09104_M'	1	'FGRAMPH1_01T27919'	2	1	'gene'	1
'CEF83609'	1	'CEF83609'	2	1	'transcript'	1
'CEF83609'	1	'CEF83609'	2	1	'translation'	1
'FGRRES_06470'	1	'FGRAMPH1_01T22351'	2	1	'gene'	1
'CEF85669'	1	'CEF85669'	2	1	'transcript'	1
'CEF85669'	1	'CEF85669'	2	1	'translation'	1
'FGRRES_06608'	1	'FGRAMPH1_01T22697'	2	1	'gene'	1
'CEF84948'	1	'CEF84948'	2	1	'transcript'	1
'CEF84948'	1	'CEF84948'	2	1	'translation'	1
'FGRRES_09101'	1	'FGRAMPH1_01T27925'	2	1	'gene'	1
'CEF83939'	1	'CEF83939'	2	1	'transcript'	1
'CEF83939'	1	'CEF83939'	2	1	'translation'	1
'FGRRES_16679_8_M'	1	'FGRAMPH1_01T22591'	2	1	'gene'	1
'CEF85719'	1	'SCB65075'	2	1	'transcript'	1
'CEF85719'	1	'SCB65075'	2	1	'translation'	1
'FGRRES_09089_M'	1	'FGRAMPH1_01T27953'	2	1	'gene'	1
'CEF84722'	1	'CEF84722'	2	1	'transcript'	1
'CEF84722'	1	'CEF84722'	2	1	'translation'	1
'FGRRES_09386'	1	'FGRAMPH1_01T27215'	2	1	'gene'	1
'CEF83636'	1	'CEF83636'	2	1	'transcript'	1
'CEF83636'	1	'CEF83636'	2	1	'translation'	1
'FGRRES_16753'	1	'FGRAMPH1_01T23627'	2	1	'gene'	1
'CEF84657'	1	'CEF84657'	2	1	'transcript'	1
'CEF84657'	1	'CEF84657'	2	1	'translation'	1
'FGRRES_13074'	1	'FGRAMPH1_01T24075'	2	1	'gene'	1
'CEF85772'	1	'CEF85772'	2	1	'transcript'	1
'CEF85772'	1	'CEF85772'	2	1	'translation'	1
'FGRRES_07349'	1	'FGRAMPH1_01T24599'	2	1	'gene'	1
'CEF83692'	1	'CEF83692'	2	1	'transcript'	1
'CEF83692'	1	'CEF83692'	2	1	'translation'	1
'FGRRES_16071'	1	'FGRAMPH1_01T22255'	2	1	'gene'	1
'CEF84793'	1	'CEF84793'	2	1	'transcript'	1
'CEF84793'	1	'CEF84793'	2	1	'translation'	1
'FGRRES_07101'	1	'FGRAMPH1_01T23963'	2	1	'gene'	1
'CEF83077'	1	'CEF83077'	2	1	'transcript'	1
'CEF83077'	1	'CEF83077'	2	1	'translation'	1
'FGRRES_09180'	1	'FGRAMPH1_01T27733'	2	1	'gene'	1
'CEF84817'	1	'CEF84817'	2	1	'transcript'	1
'CEF84817'	1	'CEF84817'	2	1	'translation'	1
'FGRRES_09778'	1	'FGRAMPH1_01T26295'	2	1	'gene'	1
'CEF85791'	1	'CEF85791'	2	1	'transcript'	1
'CEF85791'	1	'CEF85791'	2	1	'translation'	1
'FGRRES_07519'	1	'FGRAMPH1_01T25005'	2	1	'gene'	1
'CEF84316'	1	'CEF84316'	2	1	'transcript'	1
'CEF84316'	1	'CEF84316'	2	1	'translation'	1
'FGRRES_09298'	1	'FGRAMPH1_01T27433'	2	1	'gene'	1
'CEF83470'	1	'SCB65474'	2	1	'transcript'	1
'CEF83470'	1	'SCB65474'	2	1	'translation'	1
'FGRRES_09168'	1	'FGRAMPH1_01T27763'	2	1	'gene'	1
'CEF84811'	1	'CEF84811'	2	1	'transcript'	1
'CEF84811'	1	'CEF84811'	2	1	'translation'	1
'FGRRES_07260'	1	'FGRAMPH1_01T24367'	2	1	'gene'	1
'CEF85095'	1	'CEF85095'	2	1	'transcript'	1
'CEF85095'	1	'CEF85095'	2	1	'translation'	1
'FGRRES_06899_M'	1	'FGRAMPH1_01T23453'	2	1	'gene'	1
'CEF84911'	1	'CEF84911'	2	1	'transcript'	1
'CEF84911'	1	'CEF84911'	2	1	'translation'	1
'FGRRES_06934'	1	'FGRAMPH1_01T23533'	2	1	'gene'	1
'CEF84126'	1	'CEF84126'	2	1	'transcript'	1
'CEF84126'	1	'CEF84126'	2	1	'translation'	1
'FGRRES_13047'	1	'FGRAMPH1_01T23801'	2	1	'gene'	1
'CEF84769'	1	'CEF84769'	2	1	'transcript'	1
'CEF84769'	1	'CEF84769'	2	1	'translation'	1
'FGRRES_07742'	1	'FGRAMPH1_01T25541'	2	1	'gene'	1
'CEF83771'	1	'SCB65307'	2	1	'transcript'	1
'CEF83771'	1	'SCB65307'	2	1	'translation'	1
'FGRRES_07645'	1	'FGRAMPH1_01T25283'	2	1	'gene'	1
'CEF82870'	1	'CEF82870'	2	1	'transcript'	1
'CEF82870'	1	'CEF82870'	2	1	'translation'	1
'FGRRES_09113'	1	'FGRAMPH1_01T27895'	2	1	'gene'	1
'CEF83927'	1	'CEF83927'	2	1	'transcript'	1
'CEF83927'	1	'CEF83927'	2	1	'translation'	1
'FGRRES_06624'	1	'FGRAMPH1_01T22757'	2	1	'gene'	1
'CEF83348'	1	'CEF83348'	2	1	'transcript'	1
'CEF83348'	1	'CEF83348'	2	1	'translation'	1
'FGRRES_13211'	1	'FGRAMPH1_01T25537'	2	1	'gene'	1
'CEF85553'	1	'CEF85553'	2	1	'transcript'	1
'CEF85553'	1	'CEF85553'	2	1	'translation'	1
'FGRRES_07788'	1	'FGRAMPH1_01T25667'	2	1	'gene'	1
'CEF84629'	1	'CEF84629'	2	1	'transcript'	1
'CEF84629'	1	'CEF84629'	2	1	'translation'	1
'FGRRES_16657'	1	'FGRAMPH1_01T22279'	2	1	'gene'	1
'CEF84728'	1	'CEF84728'	2	1	'transcript'	1
'CEF84728'	1	'CEF84728'	2	1	'translation'	1
'FGRRES_07457'	1	'FGRAMPH1_01T24867'	2	1	'gene'	1
'CEF84886'	1	'CEF84886'	2	1	'transcript'	1
'CEF84886'	1	'CEF84886'	2	1	'translation'	1
'FGRRES_09716'	1	'FGRAMPH1_01T26443'	2	1	'gene'	1
'CEF85088'	1	'CEF85088'	2	1	'transcript'	1
'CEF85088'	1	'CEF85088'	2	1	'translation'	1
'FGRRES_06734'	1	'FGRAMPH1_01T23039'	2	1	'gene'	1
'CEF83529'	1	'CEF83529'	2	1	'transcript'	1
'CEF83529'	1	'CEF83529'	2	1	'translation'	1
'FGRRES_07730'	1	'FGRAMPH1_01T25511'	2	1	'gene'	1
'CEF84949'	1	'CEF84949'	2	1	'transcript'	1
'CEF84949'	1	'CEF84949'	2	1	'translation'	1
'FGRRES_16790'	1	'FGRAMPH1_01T24129'	2	1	'gene'	1
'CEF85039'	1	'CEF85039'	2	1	'transcript'	1
'CEF85039'	1	'CEF85039'	2	1	'translation'	1
'FGRRES_06497'	1	'FGRAMPH1_01T22439'	2	1	'gene'	1
'CEF84795'	1	'CEF84795'	2	1	'transcript'	1
'CEF84795'	1	'CEF84795'	2	1	'translation'	1
'FGRRES_12924'	1	'FGRAMPH1_01T22381'	2	1	'gene'	1
'CEF82842'	1	'CEF82842'	2	1	'transcript'	1
'CEF82842'	1	'CEF82842'	2	1	'translation'	1
'FGRRES_06576_M'	1	'FGRAMPH1_01T22627'	2	1	'gene'	1
'CEF83970'	1	'SCB65078'	2	1	'transcript'	1
'CEF83970'	1	'SCB65078'	2	1	'translation'	1
'FGRRES_13617'	1	'FGRAMPH1_01T26585'	2	1	'gene'	1
'CEF83858'	1	'CEF83858'	2	1	'transcript'	1
'CEF83858'	1	'CEF83858'	2	1	'translation'	1
'FGRRES_07410'	1	'FGRAMPH1_01T24755'	2	1	'gene'	1
'CEF83384'	1	'CEF83384'	2	1	'transcript'	1
'CEF83384'	1	'CEF83384'	2	1	'translation'	1
'FGRRES_07830'	1	'FGRAMPH1_01T25771'	2	1	'gene'	1
'CEF84906'	1	'SCB65321'	2	1	'transcript'	1
'CEF84906'	1	'SCB65321'	2	1	'translation'	1
'FGRRES_06627_M'	1	'FGRAMPH1_01T22771'	2	1	'gene'	1
'CEF82959'	1	'CEF82959'	2	1	'transcript'	1
'CEF82959'	1	'CEF82959'	2	1	'translation'	1
'FGRRES_13008'	1	'FGRAMPH1_01T23407'	2	1	'gene'	1
'CEF84279'	1	'CEF84279'	2	1	'transcript'	1
'CEF84279'	1	'CEF84279'	2	1	'translation'	1
'FGRRES_07477_M'	1	'FGRAMPH1_01T24907'	2	1	'gene'	1
'CEF84546'	1	'SCB65270'	2	1	'transcript'	1
'CEF84546'	1	'SCB65270'	2	1	'translation'	1
'FGRRES_07602'	1	'FGRAMPH1_01T25191'	2	1	'gene'	1
'CEF83183'	1	'CEF83183'	2	1	'transcript'	1
'CEF83183'	1	'CEF83183'	2	1	'translation'	1
'FGRRES_06799_M'	1	'FGRAMPH1_01T23215'	2	1	'gene'	1
'CEF83105'	1	'SCB65118'	2	1	'transcript'	1
'CEF83105'	1	'SCB65118'	2	1	'translation'	1
'FGRRES_17166_M'	1	'FGRAMPH1_01T27773'	2	1	'gene'	1
'CEF84203'	1	'SCB65503'	2	1	'transcript'	1
'CEF84203'	1	'SCB65503'	2	1	'translation'	1
'FGRRES_06920'	1	'FGRAMPH1_01T23499'	2	1	'gene'	1
'CEF83726'	1	'SCB65142'	2	1	'transcript'	1
'CEF83726'	1	'SCB65142'	2	1	'translation'	1
'FGRRES_09612'	1	'FGRAMPH1_01T26671'	2	1	'gene'	1
'CEF84832'	1	'CEF84832'	2	1	'transcript'	1
'CEF84832'	1	'CEF84832'	2	1	'translation'	1
'FGRRES_15364'	1	'FGRAMPH1_01T22425'	2	1	'gene'	1
'CEF84305'	1	'CEF84305'	2	1	'transcript'	1
'CEF84305'	1	'CEF84305'	2	1	'translation'	1
'FGRRES_09843'	1	'FGRAMPH1_01T26149'	2	1	'gene'	1
'CEF82926'	1	'CEF82926'	2	1	'transcript'	1
'CEF82926'	1	'CEF82926'	2	1	'translation'	1
'FGRRES_09479'	1	'FGRAMPH1_01T26987'	2	1	'gene'	1
'CEF84715'	1	'CEF84715'	2	1	'transcript'	1
'CEF84715'	1	'CEF84715'	2	1	'translation'	1
'FGRRES_07288_M'	1	'FGRAMPH1_01T24435'	2	1	'gene'	1
'CEF85323'	1	'SCB65229'	2	1	'transcript'	1
'CEF85323'	1	'SCB65229'	2	1	'translation'	1
'FGRRES_07093'	1	'FGRAMPH1_01T23941'	2	1	'gene'	1
'CEF85353'	1	'CEF85353'	2	1	'transcript'	1
'CEF85353'	1	'CEF85353'	2	1	'translation'	1
'FGRRES_16874'	1	'FGRAMPH1_01T25377'	2	1	'gene'	1
'CEF83206'	1	'CEF83206'	2	1	'transcript'	1
'CEF83206'	1	'CEF83206'	2	1	'translation'	1
'FGRRES_13622'	1	'FGRAMPH1_01T26563'	2	1	'gene'	1
'CEF84200'	1	'CEF84200'	2	1	'transcript'	1
'CEF84200'	1	'CEF84200'	2	1	'translation'	1
'FGRRES_12941_M'	1	'FGRAMPH1_01T22611'	2	1	'gene'	1
'CEF83814'	1	'CEF83814'	2	1	'transcript'	1
'CEF83814'	1	'CEF83814'	2	1	'translation'	1
'FGRRES_07661'	1	'FGRAMPH1_01T25323'	2	1	'gene'	1
'CEF83860'	1	'CEF83860'	2	1	'transcript'	1
'CEF83860'	1	'CEF83860'	2	1	'translation'	1
'FGRRES_17197'	1	'FGRAMPH1_01T27233'	2	1	'gene'	1
'CEF84655'	1	'CEF84655'	2	1	'transcript'	1
'CEF84655'	1	'CEF84655'	2	1	'translation'	1
'FGRRES_06726'	1	'FGRAMPH1_01T23011'	2	1	'gene'	1
'CEF84685'	1	'CEF84685'	2	1	'transcript'	1
'CEF84685'	1	'CEF84685'	2	1	'translation'	1
'FGRRES_17194'	1	'FGRAMPH1_01T27375'	2	1	'gene'	1
'CEF85341'	1	'CEF85341'	2	1	'transcript'	1
'CEF85341'	1	'CEF85341'	2	1	'translation'	1
'FGRRES_06791'	1	'FGRAMPH1_01T23199'	2	1	'gene'	1
'CEF85352'	1	'CEF85352'	2	1	'transcript'	1
'CEF85352'	1	'CEF85352'	2	1	'translation'	1
'FGRRES_06590_M'	1	'FGRAMPH1_01T22657'	2	1	'gene'	1
'CEF83965'	1	'CEF83965'	2	1	'transcript'	1
'CEF83965'	1	'CEF83965'	2	1	'translation'	1
'FGRRES_09357_M'	1	'FGRAMPH1_01T27275'	2	1	'gene'	1
'CEF85773'	1	'CEF85773'	2	1	'transcript'	1
'CEF85773'	1	'CEF85773'	2	1	'translation'	1
'FGRRES_09139_40_17163_M'	1	'FGRAMPH1_01T27833'	2	1	'gene'	1
'CEF83686'	1	'SCB65507'	2	1	'transcript'	1
'CEF83686'	1	'SCB65507'	2	1	'translation'	1
'FGRRES_16654'	1	'FGRAMPH1_01T22259'	2	1	'gene'	1
'CEF83721'	1	'CEF83721'	2	1	'transcript'	1
'CEF83721'	1	'CEF83721'	2	1	'translation'	1
'FGRRES_06668'	1	'FGRAMPH1_01T22873'	2	1	'gene'	1
'CEF83133'	1	'SCB65094'	2	1	'transcript'	1
'CEF83133'	1	'SCB65094'	2	1	'translation'	1
'FGRRES_09328'	1	'FGRAMPH1_01T27361'	2	1	'gene'	1
'CEF82885'	1	'SCB65467'	2	1	'transcript'	1
'CEF82885'	1	'SCB65467'	2	1	'translation'	1
'FGRRES_06475_M'	1	'FGRAMPH1_01T22369'	2	1	'gene'	1
'CEF85403'	1	'CEF85403'	2	1	'transcript'	1
'CEF85403'	1	'CEF85403'	2	1	'translation'	1
'FGRRES_09569'	1	'FGRAMPH1_01T26773'	2	1	'gene'	1
'CEF84390'	1	'CEF84390'	2	1	'transcript'	1
'CEF84390'	1	'CEF84390'	2	1	'translation'	1
'FGRRES_12969'	1	'FGRAMPH1_01T22975'	2	1	'gene'	1
'CEF82779'	1	'CEF82779'	2	1	'transcript'	1
'CEF82779'	1	'CEF82779'	2	1	'translation'	1
'FGRRES_20352'	1	'FGRAMPH1_01T23879'	2	1	'gene'	1
'CEF84030'	1	'CEF84030'	2	1	'transcript'	1
'CEF84030'	1	'CEF84030'	2	1	'translation'	1
'FGRRES_07080_M'	1	'FGRAMPH1_01T23913'	2	1	'gene'	1
'CEF85532'	1	'SCB65185'	2	1	'transcript'	1
'CEF85532'	1	'SCB65185'	2	1	'translation'	1
'FGRRES_07624'	1	'FGRAMPH1_01T25241'	2	1	'gene'	1
'CEF83575'	1	'CEF83575'	2	1	'transcript'	1
'CEF83575'	1	'CEF83575'	2	1	'translation'	1
'FGRRES_16744'	1	'FGRAMPH1_01T23559'	2	1	'gene'	1
'CEF83962'	1	'CEF83962'	2	1	'transcript'	1
'CEF83962'	1	'CEF83962'	2	1	'translation'	1
'FGRRES_12964'	1	'FGRAMPH1_01T22915'	2	1	'gene'	1
'CEF83685'	1	'CEF83685'	2	1	'transcript'	1
'CEF83685'	1	'CEF83685'	2	1	'translation'	1
'FGRRES_15376'	1	'FGRAMPH1_01T22965'	2	1	'gene'	1
'CEF85193'	1	'CEF85193'	2	1	'transcript'	1
'CEF85193'	1	'CEF85193'	2	1	'translation'	1
'FGRRES_07726'	1	'FGRAMPH1_01T25497'	2	1	'gene'	1
'CEF85792'	1	'CEF85792'	2	1	'transcript'	1
'CEF85792'	1	'CEF85792'	2	1	'translation'	1
'FGRRES_15399'	1	'FGRAMPH1_01T23543'	2	1	'gene'	1
'CEF84867'	1	'CEF84867'	2	1	'transcript'	1
'CEF84867'	1	'CEF84867'	2	1	'translation'	1
'FGRRES_12993'	1	'FGRAMPH1_01T23245'	2	1	'gene'	1
'CEF83478'	1	'CEF83478'	2	1	'transcript'	1
'CEF83478'	1	'CEF83478'	2	1	'translation'	1
'FGRRES_17216'	1	'FGRAMPH1_01T27059'	2	1	'gene'	1
'CEF82801'	1	'SCB65437'	2	1	'transcript'	1
'CEF82801'	1	'SCB65437'	2	1	'translation'	1
'FGRRES_06658'	1	'FGRAMPH1_01T22849'	2	1	'gene'	1
'CEF85012'	1	'CEF85012'	2	1	'transcript'	1
'CEF85012'	1	'CEF85012'	2	1	'translation'	1
'FGRRES_07061'	1	'FGRAMPH1_01T23859'	2	1	'gene'	1
'CEF85469'	1	'SCB65177'	2	1	'transcript'	1
'CEF85469'	1	'SCB65177'	2	1	'translation'	1
'FGRRES_09666'	1	'FGRAMPH1_01T26557'	2	1	'gene'	1
'CEF85756'	1	'CEF85756'	2	1	'transcript'	1
'CEF85756'	1	'CEF85756'	2	1	'translation'	1
'FGRRES_06863'	1	'FGRAMPH1_01T23361'	2	1	'gene'	1
'CEF83272'	1	'SCB65130'	2	1	'transcript'	1
'CEF83272'	1	'SCB65130'	2	1	'translation'	1
'FGRRES_15354'	1	'FGRAMPH1_01T22519'	2	1	'gene'	1
'CEF85414'	1	'CEF85414'	2	1	'transcript'	1
'CEF85414'	1	'CEF85414'	2	1	'translation'	1
'FGRRES_13603_M'	1	'FGRAMPH1_01T26825'	2	1	'gene'	1
'CEF83329'	1	'CEF83329'	2	1	'transcript'	1
'CEF83329'	1	'CEF83329'	2	1	'translation'	1
'FGRRES_13202'	1	'FGRAMPH1_01T25501'	2	1	'gene'	1
'CEF85338'	1	'CEF85338'	2	1	'transcript'	1
'CEF85338'	1	'CEF85338'	2	1	'translation'	1
'FGRRES_07247'	1	'FGRAMPH1_01T24343'	2	1	'gene'	1
'CEF83639'	1	'CEF83639'	2	1	'transcript'	1
'CEF83639'	1	'CEF83639'	2	1	'translation'	1
'FGRRES_07911'	1	'FGRAMPH1_01T25963'	2	1	'gene'	1
'CEF85737'	1	'CEF85737'	2	1	'transcript'	1
'CEF85737'	1	'CEF85737'	2	1	'translation'	1
'FGRRES_09028'	1	'FGRAMPH1_01T28091'	2	1	'gene'	1
'CEF85396'	1	'SCB65526'	2	1	'transcript'	1
'CEF85396'	1	'SCB65526'	2	1	'translation'	1
'FGRRES_07634'	1	'FGRAMPH1_01T25261'	2	1	'gene'	1
'CEF84668'	1	'CEF84668'	2	1	'transcript'	1
'CEF84668'	1	'CEF84668'	2	1	'translation'	1
'FGRRES_09550'	1	'FGRAMPH1_01T26817'	2	1	'gene'	1
'CEF83763'	1	'CEF83763'	2	1	'transcript'	1
'CEF83763'	1	'CEF83763'	2	1	'translation'	1
'FGRRES_15443'	1	'FGRAMPH1_01T25433'	2	1	'gene'	1
'CEF83074'	1	'CEF83074'	2	1	'transcript'	1
'CEF83074'	1	'CEF83074'	2	1	'translation'	1
'FGRRES_13043'	1	'FGRAMPH1_01T23793'	2	1	'gene'	1
'CEF85547'	1	'CEF85547'	2	1	'transcript'	1
'CEF85547'	1	'CEF85547'	2	1	'translation'	1
'FGRRES_13506'	1	'FGRAMPH1_01T28067'	2	1	'gene'	1
'CEF85522'	1	'CEF85522'	2	1	'transcript'	1
'CEF85522'	1	'CEF85522'	2	1	'translation'	1
'FGRRES_16912_M'	1	'FGRAMPH1_01T25843'	2	1	'gene'	1
'CEF83633'	1	'CEF83633'	2	1	'transcript'	1
'CEF83633'	1	'CEF83633'	2	1	'translation'	1
'FGRRES_17150'	1	'FGRAMPH1_01T28057'	2	1	'gene'	1
'CEF83227'	1	'CEF83227'	2	1	'transcript'	1
'CEF83227'	1	'CEF83227'	2	1	'translation'	1
'FGRRES_09115'	1	'FGRAMPH1_01T27889'	2	1	'gene'	1
'CEF83109'	1	'SCB65512'	2	1	'transcript'	1
'CEF83109'	1	'SCB65512'	2	1	'translation'	1
'FGRRES_09646'	1	'FGRAMPH1_01T26599'	2	1	'gene'	1
'CEF85471'	1	'CEF85471'	2	1	'transcript'	1
'CEF85471'	1	'CEF85471'	2	1	'translation'	1
'FGRRES_07493'	1	'FGRAMPH1_01T24943'	2	1	'gene'	1
'CEF85675'	1	'CEF85675'	2	1	'transcript'	1
'CEF85675'	1	'CEF85675'	2	1	'translation'	1
'FGRRES_16730'	1	'FGRAMPH1_01T23337'	2	1	'gene'	1
'CEF85312'	1	'CEF85312'	2	1	'transcript'	1
'CEF85312'	1	'CEF85312'	2	1	'translation'	1
'FGRRES_06666'	1	'FGRAMPH1_01T22869'	2	1	'gene'	1
'CEF85799'	1	'CEF85799'	2	1	'transcript'	1
'CEF85799'	1	'CEF85799'	2	1	'translation'	1
'FGRRES_20355'	1	'FGRAMPH1_01T24079'	2	1	'gene'	1
'CEF82831'	1	'CEF82831'	2	1	'transcript'	1
'CEF82831'	1	'CEF82831'	2	1	'translation'	1
'FGRRES_13511'	1	'FGRAMPH1_01T28007'	2	1	'gene'	1
'CEF84652'	1	'CEF84652'	2	1	'transcript'	1
'CEF84652'	1	'CEF84652'	2	1	'translation'	1
'FGRRES_17168'	1	'FGRAMPH1_01T27727'	2	1	'gene'	1
'CEF83582'	1	'CEF83582'	2	1	'transcript'	1
'CEF83582'	1	'CEF83582'	2	1	'translation'	1
'FGRRES_09220'	1	'FGRAMPH1_01T27635'	2	1	'gene'	1
'CEF85120'	1	'CEF85120'	2	1	'transcript'	1
'CEF85120'	1	'CEF85120'	2	1	'translation'	1
'FGRRES_13619'	1	'FGRAMPH1_01T26577'	2	1	'gene'	1
'CEF84754'	1	'CEF84754'	2	1	'transcript'	1
'CEF84754'	1	'CEF84754'	2	1	'translation'	1
'FGRRES_13016'	1	'FGRAMPH1_01T23483'	2	1	'gene'	1
'CEF85408'	1	'CEF85408'	2	1	'transcript'	1
'CEF85408'	1	'CEF85408'	2	1	'translation'	1
'FGRRES_16796'	1	'FGRAMPH1_01T24291'	2	1	'gene'	1
'CEF84454'	1	'CEF84454'	2	1	'transcript'	1
'CEF84454'	1	'CEF84454'	2	1	'translation'	1
'FGRRES_06647'	1	'FGRAMPH1_01T22819'	2	1	'gene'	1
'CEF83789'	1	'CEF83789'	2	1	'transcript'	1
'CEF83789'	1	'CEF83789'	2	1	'translation'	1
'FGRRES_09372'	1	'FGRAMPH1_01T27245'	2	1	'gene'	1
'CEF82987'	1	'CEF82987'	2	1	'transcript'	1
'CEF82987'	1	'CEF82987'	2	1	'translation'	1
'FGRRES_06516'	1	'FGRAMPH1_01T22483'	2	1	'gene'	1
'CEF84583'	1	'CEF84583'	2	1	'transcript'	1
'CEF84583'	1	'CEF84583'	2	1	'translation'	1
'FGRRES_09700'	1	'FGRAMPH1_01T26487'	2	1	'gene'	1
'CEF83703'	1	'CEF83703'	2	1	'transcript'	1
'CEF83703'	1	'CEF83703'	2	1	'translation'	1
'FGRRES_06742_M'	1	'FGRAMPH1_01T23065'	2	1	'gene'	1
'CEF83843'	1	'SCB65107'	2	1	'transcript'	1
'CEF83843'	1	'SCB65107'	2	1	'translation'	1
'FGRRES_09582'	1	'FGRAMPH1_01T26745'	2	1	'gene'	1
'CEF83967'	1	'CEF83967'	2	1	'transcript'	1
'CEF83967'	1	'CEF83967'	2	1	'translation'	1
'FGRRES_15403'	1	'FGRAMPH1_01T23649'	2	1	'gene'	1
'CEF83327'	1	'CEF83327'	2	1	'transcript'	1
'CEF83327'	1	'CEF83327'	2	1	'translation'	1
'FGRRES_15396'	1	'FGRAMPH1_01T23431'	2	1	'gene'	1
'CEF84383'	1	'CEF84383'	2	1	'transcript'	1
'CEF84383'	1	'CEF84383'	2	1	'translation'	1
'FGRRES_07458'	1	'FGRAMPH1_01T24869'	2	1	'gene'	1
'CEF85052'	1	'CEF85052'	2	1	'transcript'	1
'CEF85052'	1	'CEF85052'	2	1	'translation'	1
'FGRRES_06986'	1	'FGRAMPH1_01T23681'	2	1	'gene'	1
'CEF83494'	1	'CEF83494'	2	1	'transcript'	1
'CEF83494'	1	'CEF83494'	2	1	'translation'	1
'FGRRES_07325'	1	'FGRAMPH1_01T24527'	2	1	'gene'	1
'CEF85676'	1	'CEF85676'	2	1	'transcript'	1
'CEF85676'	1	'CEF85676'	2	1	'translation'	1
'FGRRES_07114'	1	'FGRAMPH1_01T23991'	2	1	'gene'	1
'CEF82850'	1	'CEF82850'	2	1	'transcript'	1
'CEF82850'	1	'CEF82850'	2	1	'translation'	1
'FGRRES_07194'	1	'FGRAMPH1_01T24205'	2	1	'gene'	1
'CEF84565'	1	'CEF84565'	2	1	'transcript'	1
'CEF84565'	1	'CEF84565'	2	1	'translation'	1
'FGRRES_09659'	1	'FGRAMPH1_01T26575'	2	1	'gene'	1
'CEF83519'	1	'CEF83519'	2	1	'transcript'	1
'CEF83519'	1	'CEF83519'	2	1	'translation'	1
'FGRRES_07625'	1	'FGRAMPH1_01T25243'	2	1	'gene'	1
'CEF85576'	1	'CEF85576'	2	1	'transcript'	1
'CEF85576'	1	'CEF85576'	2	1	'translation'	1
'FGRRES_06787'	1	'FGRAMPH1_01T23189'	2	1	'gene'	1
'CEF85464'	1	'CEF85464'	2	1	'transcript'	1
'CEF85464'	1	'CEF85464'	2	1	'translation'	1
'FGRRES_06755_M'	1	'FGRAMPH1_01T23105'	2	1	'gene'	1
'CEF85086'	1	'SCB65111'	2	1	'transcript'	1
'CEF85086'	1	'SCB65111'	2	1	'translation'	1
'FGRRES_15432_M'	1	'FGRAMPH1_01T24987'	2	1	'gene'	1
'CEF84293'	1	'CEF84293'	2	1	'transcript'	1
'CEF84293'	1	'CEF84293'	2	1	'translation'	1
'FGRRES_13197'	1	'FGRAMPH1_01T25453'	2	1	'gene'	1
'CEF83770'	1	'SCB65302'	2	1	'transcript'	1
'CEF83770'	1	'SCB65302'	2	1	'translation'	1
'FGRRES_07608'	1	'FGRAMPH1_01T25207'	2	1	'gene'	1
'CEF85431'	1	'CEF85431'	2	1	'transcript'	1
'CEF85431'	1	'CEF85431'	2	1	'translation'	1
'FGRRES_06955'	1	'FGRAMPH1_01T23595'	2	1	'gene'	1
'CEF83623'	1	'CEF83623'	2	1	'transcript'	1
'CEF83623'	1	'CEF83623'	2	1	'translation'	1
'FGRRES_06531'	1	'FGRAMPH1_01T22517'	2	1	'gene'	1
'CEF83592'	1	'CEF83592'	2	1	'transcript'	1
'CEF83592'	1	'CEF83592'	2	1	'translation'	1
'FGRRES_13168'	1	'FGRAMPH1_01T25173'	2	1	'gene'	1
'CEF85308'	1	'CEF85308'	2	1	'transcript'	1
'CEF85308'	1	'CEF85308'	2	1	'translation'	1
'FGRRES_13568'	1	'FGRAMPH1_01T27283'	2	1	'gene'	1
'CEF84442'	1	'CEF84442'	2	1	'transcript'	1
'CEF84442'	1	'CEF84442'	2	1	'translation'	1
'FGRRES_16844_M'	1	'FGRAMPH1_01T25081'	2	1	'gene'	1
'CEF85068'	1	'CEF85068'	2	1	'transcript'	1
'CEF85068'	1	'CEF85068'	2	1	'translation'	1
'FGRRES_09280'	1	'FGRAMPH1_01T27481'	2	1	'gene'	1
'CEF82860'	1	'CEF82860'	2	1	'transcript'	1
'CEF82860'	1	'CEF82860'	2	1	'translation'	1
'FGRRES_07134'	1	'FGRAMPH1_01T24047'	2	1	'gene'	1
'CEF85328'	1	'CEF85328'	2	1	'transcript'	1
'CEF85328'	1	'CEF85328'	2	1	'translation'	1
'FGRRES_09421'	1	'FGRAMPH1_01T27135'	2	1	'gene'	1
'CEF84198'	1	'CEF84198'	2	1	'transcript'	1
'CEF84198'	1	'CEF84198'	2	1	'translation'	1
'FGRRES_09592'	1	'FGRAMPH1_01T26721'	2	1	'gene'	1
'CEF83132'	1	'CEF83132'	2	1	'transcript'	1
'CEF83132'	1	'CEF83132'	2	1	'translation'	1
'FGRRES_15553'	1	'FGRAMPH1_01T26931'	2	1	'gene'	1
'CEF84415'	1	'CEF84415'	2	1	'transcript'	1
'CEF84415'	1	'CEF84415'	2	1	'translation'	1
'FGRRES_07291'	1	'FGRAMPH1_01T24441'	2	1	'gene'	1
'CEF83834'	1	'CEF83834'	2	1	'transcript'	1
'CEF83834'	1	'CEF83834'	2	1	'translation'	1
'FGRRES_08956_M'	1	'FGRAMPH1_01T28275'	2	1	'gene'	1
'CEF84011'	1	'SCB65545'	2	1	'transcript'	1
'CEF84011'	1	'SCB65545'	2	1	'translation'	1
'FGRRES_09647'	1	'FGRAMPH1_01T26597'	2	1	'gene'	1
'CEF83589'	1	'CEF83589'	2	1	'transcript'	1
'CEF83589'	1	'CEF83589'	2	1	'translation'	1
'FGRRES_07474'	1	'FGRAMPH1_01T24901'	2	1	'gene'	1
'CEF84577'	1	'SCB65268'	2	1	'transcript'	1
'CEF84577'	1	'SCB65268'	2	1	'translation'	1
'FGRRES_16664'	1	'FGRAMPH1_01T22395'	2	1	'gene'	1
'CEF84311'	1	'CEF84311'	2	1	'transcript'	1
'CEF84311'	1	'CEF84311'	2	1	'translation'	1
'FGRRES_09567'	1	'FGRAMPH1_01T26777'	2	1	'gene'	1
'CEF82888'	1	'CEF82888'	2	1	'transcript'	1
'CEF82888'	1	'CEF82888'	2	1	'translation'	1
'FGRRES_06811'	1	'FGRAMPH1_01T23241'	2	1	'gene'	1
'CEF83642'	1	'CEF83642'	2	1	'transcript'	1
'CEF83642'	1	'CEF83642'	2	1	'translation'	1
'FGRRES_09380'	1	'FGRAMPH1_01T27227'	2	1	'gene'	1
'CEF84366'	1	'CEF84366'	2	1	'transcript'	1
'CEF84366'	1	'CEF84366'	2	1	'translation'	1
'FGRRES_06924'	1	'FGRAMPH1_01T23507'	2	1	'gene'	1
'CEF85356'	1	'CEF85356'	2	1	'transcript'	1
'CEF85356'	1	'CEF85356'	2	1	'translation'	1
'FGRRES_07631'	1	'FGRAMPH1_01T25255'	2	1	'gene'	1
'CEF84052'	1	'CEF84052'	2	1	'transcript'	1
'CEF84052'	1	'CEF84052'	2	1	'translation'	1
'FGRRES_09780'	1	'FGRAMPH1_01T26291'	2	1	'gene'	1
'CEF83371'	1	'CEF83371'	2	1	'transcript'	1
'CEF83371'	1	'CEF83371'	2	1	'translation'	1
'FGRRES_12937'	1	'FGRAMPH1_01T22601'	2	1	'gene'	1
'CEF83940'	1	'CEF83940'	2	1	'transcript'	1
'CEF83940'	1	'CEF83940'	2	1	'translation'	1
'FGRRES_09161'	1	'FGRAMPH1_01T27783'	2	1	'gene'	1
'CEF85045'	1	'CEF85045'	2	1	'transcript'	1
'CEF85045'	1	'CEF85045'	2	1	'translation'	1
'FGRRES_06804'	1	'FGRAMPH1_01T23225'	2	1	'gene'	1
'CEF83564'	1	'CEF83564'	2	1	'transcript'	1
'CEF83564'	1	'CEF83564'	2	1	'translation'	1
'FGRRES_06549'	1	'FGRAMPH1_01T22561'	2	1	'gene'	1
'CEF83683'	1	'CEF83683'	2	1	'transcript'	1
'CEF83683'	1	'CEF83683'	2	1	'translation'	1
'FGRRES_07744'	1	'FGRAMPH1_01T25545'	2	1	'gene'	1
'CEF85007'	1	'CEF85007'	2	1	'transcript'	1
'CEF85007'	1	'CEF85007'	2	1	'translation'	1
'FGRRES_06645'	1	'FGRAMPH1_01T22815'	2	1	'gene'	1
'CEF84193'	1	'CEF84193'	2	1	'transcript'	1
'CEF84193'	1	'CEF84193'	2	1	'translation'	1
'FGRRES_17179'	1	'FGRAMPH1_01T27637'	2	1	'gene'	1
'CEF84713'	1	'CEF84713'	2	1	'transcript'	1
[truncated: 47,957 more rows]
