# Supplementary material for: Population genomics of Fusarium graminearum reveals signatures of divergent evolution within a major cereal pathogen
Source: PLoS One. 2018 Mar 27;13(3):e0194616. doi: 10.1371/journal.pone.0194616 (PMC5870968; doi:10.1371/journal.pone.0194616)
Supplement: S1 Table — (XLSX) [file pone.0194616.s007.xlsx]

## Sheet: Sheet1
Isolate	Species	MLGT Chemotype	Assigned Pop	State	Country	Year	Host	Reference
37408	Fusarium graminearum	15ADON	NA1	Alberta	Canada	2004	wheat	Ward et al. 2008
37450	Fusarium graminearum	15ADON	NA1	Manitoba	Canada	2004	wheat	Ward et al. 2008
37509	Fusarium graminearum	15ADON	NA1	Saskatchewan	Canada	2004	wheat	Ward et al. 2008
47571	Fusarium graminearum	15ADON	NA1	Quebec	Canada	2007	wheat	Kelly et al. 2015
52005	Fusarium graminearum	15ADON	NA1	Manitoba	Canada	2007	wheat	Kelly et al. 2015
52129	Fusarium graminearum	15ADON	NA1	Saskatchewan	Canada	2007	wheat	Kelly et al. 2015
52512	Fusarium graminearum	15ADON	NA1	Alberta	Canada	2007	wheat	Kelly et al. 2015
52840	Fusarium graminearum	15ADON	NA1	New Brunswick	Canada	2007	wheat	Kelly et al. 2015
52850	Fusarium graminearum	15ADON	NA1	New Brunswick	Canada	2007	wheat	Kelly et al. 2015
52955	Fusarium graminearum	15ADON	NA1	Ontario	Canada	2007	wheat	Kelly et al. 2015
F325	Fusarium graminearum	15ADON	NA1	South Dakota	US	2000	wheat	Liang et al. 2015
F327	Fusarium graminearum	15ADON	NA1	Minnesota	US	2000	wheat	Liang et al. 2015
F330	Fusarium graminearum	15ADON	NA1	North Dakota	US	2006	wheat	Liang et al. 2015
F331	Fusarium graminearum	15ADON	NA1	North Dakota	US	2006	wheat	Liang et al. 2015
F333	Fusarium graminearum	15ADON	NA1	North Dakota	US	2006	wheat	Liang et al. 2015
F336	Fusarium graminearum	15ADON	NA1	South Dakota	US	2006	wheat	Liang et al. 2015
F337	Fusarium graminearum	15ADON	NA1	South Dakota	US	2006	wheat	Liang et al. 2015
F338	Fusarium graminearum	15ADON	NA1	Minnesota	US	2013	wheat	Liang et al. 2015
F342	Fusarium graminearum	15ADON	NA1	South Dakota	US	2011	wheat	Liang et al. 2015
F344	Fusarium graminearum	15ADON	NA1	South Dakota	US	2011	wheat	Liang et al. 2015
37401	Fusarium graminearum	3ADON	NA2	Alberta	Canada	2004	wheat	Ward et al. 2008
37425	Fusarium graminearum	3ADON	NA2	Manitoba	Canada	2004	wheat	Ward et al. 2008
37525	Fusarium graminearum	3ADON	NA2	Saskatchewan	Canada	2004	wheat	Ward et al. 2008
46422	Fusarium graminearum	3ADON	NA2	Minnesota	US	2000	wheat	Gale et al. 2007
46434	Fusarium graminearum	3ADON	NA2	North Dakota	US	2000	wheat	Gale et al. 2007
47588	Fusarium graminearum	3ADON	NA2	Quebec	Canada	2007	wheat	Kelly et al. 2015
52008	Fusarium graminearum	3ADON	NA2	Manitoba	Canada	2007	wheat	Kelly et al. 2015
52195	Fusarium graminearum	3ADON	NA2	Saskatchewan	Canada	2007	wheat	Kelly et al. 2015
52429	Fusarium graminearum	3ADON	NA2	Alberta	Canada	2007	wheat	Kelly et al. 2015
52847	Fusarium graminearum	3ADON	NA2	New Brunswick	Canada	2007	wheat	Kelly et al. 2015
53046	Fusarium graminearum	3ADON	NA2	Ontario	Canada	2007	wheat	Kelly et al. 2015
53184	Fusarium graminearum	3ADON	NA2	Prince Edward Island	Canada	2007	wheat	Kelly et al. 2015
F326	Fusarium graminearum	3ADON	NA2	Minnesota	US	2000	wheat	Liang et al. 2015
F328	Fusarium graminearum	3ADON	NA3	Minnesota	US	2006	wheat	Liang et al. 2015
F329	Fusarium graminearum	3ADON	NA2	Minnesota	US	2006	wheat	Liang et al. 2015
F332	Fusarium graminearum	3ADON	NA2	North Dakota	US	2006	wheat	Liang et al. 2015
F334	Fusarium graminearum	3ADON	NA2	North Dakota	US	2006	wheat	Liang et al. 2015
F335	Fusarium graminearum	3ADON	NA2	North Dakota	US	2006	wheat	Liang et al. 2015
F341	Fusarium graminearum	3ADON	NA2	North Dakota	US	2011	wheat	Liang et al. 2015
F343	Fusarium graminearum	3ADON	NA2	South Dakota	US	2012	wheat	Liang et al. 2015
43161	Fusarium graminearum	NX2	NA3	Manitoba	Canada	2005	oat	Kelly et al. 2016
43884	Fusarium graminearum	NX2	NA3	Ontario	Canada	2006	wheat	Kelly et al. 2015
44070	Fusarium graminearum	NX2	admixed	Ontario	Canada	2006	wheat	Kelly et al. 2015
44078	Fusarium graminearum	NX2	admixed	Ontario	Canada	2006	wheat	Kelly et al. 2015
44211	Fusarium graminearum	NX2	NA3	Saskatchewan	Canada	2006	wheat	Kelly et al. 2015
45156	Fusarium graminearum	NX2	admixed	Quebec	Canada	2006	wheat	Kelly et al. 2015
45373	Fusarium graminearum	NX2	admixed	Connecticutt	US	2006	corn	Kelly et al. 2016
47605	Fusarium graminearum	NX2	admixed	Quebec	Canada	2007	wheat	Kelly et al. 2015
47659	Fusarium graminearum	NX2	NA3	Quebec	Canada	2007	wheat	Kelly et al. 2015
53173	Fusarium graminearum	NX2	admixed	Prince Edward Island	Canada	2007	wheat	Kelly et al. 2015
66030	Fusarium graminearum	NX2	NA3	Minnesota	US	2006	wheat	Liang et al. 2015
66031	Fusarium graminearum	NX2	NA3	Minnesota	US	2012	wheat	Liang et al. 2015
66040	Fusarium graminearum	NX2	NA3	Minnesota	US	2006	wheat	Liang et al. 2015
66041	Fusarium graminearum	NX2	admixed	North Dakota	US	2004	wheat	Liang et al. 2015
66042	Fusarium graminearum	NX2	NA3	North Dakota	US	2004	wheat	Liang et al. 2015
66043	Fusarium graminearum	NX2	NA3	Minnesota	US	2004	wheat	Liang et al. 2015
66044	Fusarium graminearum	NX2	NA3	North Dakota	US	2003	wheat	Liang et al. 2015
66045	Fusarium graminearum	NX2	NA3	North Dakota	US	2003	wheat	Liang et al. 2015
66047	Fusarium graminearum	NX2	NA3	Minnesota	US	2000	wheat	Liang et al. 2015
66049	Fusarium graminearum	NX2	admixed	Minnesota	US	2000	wheat	Liang et al. 2015
36905	Fusarium gerlachii	nivalenol	not assigned	Minnesota	US	2000	wheat	Starkey et al. 2007
38380	Fusarium gerlachii	nivalenol	not assigned	Minnesota	US	2000	wheat	Starkey et al. 2007
38405	Fusarium gerlachii	nivalenol	not assigned	Minnesota	US	2000	wheat	Starkey et al. 2007
54196	Fusarium louisianense	nivalenol	not assigned	Louisiana	US	2007	wheat	Starkey et al. 2007
54196	Fusarium louisianense	nivalenol	not assigned	Louisiana	US	2007	wheat	Starkey et al. 2007
F501	Fusarium boothii	15ADON	not assigned	San Pedro Añañe, Oaxaca	Mexico	2013	wheat
F522	Fusarium boothii	15ADON	not assigned	San Pedro Añañe, Oaxaca	Mexico	2013	wheat
F535	Fusarium boothii	15ADON	not assigned	Santa Lucia, Estado de México	Mexico	2013	wheat
F537	Fusarium boothii	15ADON	not assigned	San Cayetano, Guanajuato	Mexico	2013	wheat
F562	Fusarium boothii	15ADON	not assigned	Recova, Tlaxcala	Mexico	2013	wheat
20862	Fusarium pseduograminearum	3ADON	not assigned	Darling Downs, Australia	Australia		barley	Starkey et al. 2007
