# Supplementary material for: Population genomics of Fusarium graminearum reveals signatures of divergent evolution within a major cereal pathogen
Source: PLoS One. 2018 Mar 27;13(3):e0194616. doi: 10.1371/journal.pone.0194616 (PMC5870968; doi:10.1371/journal.pone.0194616)
Supplement: S2 Table — 1Protein functions were inferred using BLAST, CDD [130,131], and InterPro database searches and analyses conducted with BLAST2GO version 3.2.7 [127,128]. Asterisks indicate secreted proteins identified using SignalP 4.1 [132]. PHI-base accession numbers are indicated in parentheses for sequences showing significant homology (BLAST e-value < 10−5) to proteins in the PHI-base 4.1 database. 2 Ortholog had a significant (e-value < 10−5) BLAST hit to another species, or to another ortholog in PH-1. Only the top hits (based on bitscore) are shown. 3 Genes with the same designation were clustered on the same contig, or colocalized within the PH-1 genome. (XLSX) [file pone.0194616.s008.xlsx]

## Sheet: Sheet1
Gene ID1	Length	Blast Hit Description	Closest ortholog (% Identity)2	GO annotation	InterPro domains	InterPro ID	Population associated with gene	Gene Cluster 3	References
Orphan1_gene2	218	hypothetical protein	Fusarium langsethiae (48.4%)				NA3	P
Orphan1_gene3	244	hypothetical protein	Fusarium langsethiae (73.2%)				NA3	P
Orphan1_gene4	603	patatin phospholipase	Fusarium langsethiae (74.3%)	P:lipid metabolic process	patatin phospholipase, acyl transferase	IPR002641, IPR016035	NA3	P
Orphan1_gene5	136			C:membrane			NA3	P
Orphan1_gene6 (PHI:4211)	244	FAD-binding domain-containing, ferric reductase	Fusarium langsethiae (71.7%)	F:oxidoreductase activity; C:integral component of membrane; P:oxidation-reduction process	FAD binding	IPR013112	NA3	P	Hu et al. 2014
Orphan1_gene7	110	hypothetical protein	Fusarium langsethiae (81.3%)				NA3	P
Orphan1_gene8	743	hypothetical protein	Fusarium langsethiae (41.6%)		DnaJ domain	IPR001623	NA3	P
Orphan1_gene9	265	hypothetical protein	Fusarium langsethiae (61.5%)	F:peptidase activity			NA3	P
Orphan108_gene102	575				DUF	IPR022198	NA3
Orphan13_gene32	687	fungal specific transcription factor domain-containing	Fusarium oxysporum (90.5%)	C:nucleus; F:DNA binding; F:zinc ion binding; P:transcription, DNA-templated; F:RNA polymerase II transcription factor activity, sequence-specific DNA binding; P:regulation of transcription from RNA polymerase II promoter	Zn DNA binding domain	IPR001138, IPR001138	NA3	Y
Orphan13_gene33	353	Alcohol dehydrogenase	Fusarium oxysporum (92.9%)	F:zinc ion binding; F:oxidoreductase activity; P:oxidation-reduction process	NAD binding domain, alcohol dehydrogenase	IPR013149, IPR013154, IPR011032, IPR016040	NA3	Y
Orphan13_gene34 (PHI:2393)	508	cytochrome P450	Fusarium oxysporum (92.0%)	F:iron ion binding; F:oxidoreductase activity, acting on paired donors, with incorporation or reduction of molecular oxygen; C:membrane; P:oxidation-reduction process; F:monooxygenase activity; F:heme binding	cytochrome P450	IPR001128, IPR001128	NA3	Y	Gardiner et al. 2009
Orphan13_gene35	469	retrograde regulation 2	Fusarium oxysporum (93.0%)	P:transmembrane transport; C:integral component of membrane	major facilitator	IPR011701, IPR020846	NA3	Y
Orphan13_gene36	1017	nonribosomal peptide synthase-like enzyme	Fusarium oxysporum (92.5%)	F:catalytic activity; P:metabolic process	PKS PPBD, AMP synthetase, NAD binding domain	IPR009081, IPR000873, IPR013120, IPR009081, IPR016040	NA3	Y
Orphan13_gene37	626	steroid monooxygenase, sterigmatocystin biosynthesis monooxygenase stcW	Fusarium oxysporum (91.5%)	P:oxidation-reduction process, F:N, N dimethaniline monoxygenase activity, F:NADP binding, F:flavin adenine dinucleotide binding	flavin monooxygenase (xenobiotic metabolism)	IPR020946, IPR023753	NA3	Y
Orphan13_gene38	455	aspartate transaminase	Fusarium oxysporum (93.4%)	F:pyridoxal phosphate binding; F:oxidoreductase activity; F:transaminase activity; P:cellular amino acid metabolic process; P:oxidation-reduction process; P:biosynthetic process	aminotransferase	IPR004839, IPR015424	NA3	Y
Orphan13_gene39	860	pyruvate decarboxylase	Fusarium oxysporum (91.0%)	F:magnesium ion binding; F:thiamine pyrophosphate binding; P:alpha-amino acid catabolic process; P:aromatic amino acid family catabolic process; P:branched-chain amino acid catabolic process; P:amino acid catabolic process to alcohol via Ehrlich pathway; F:carboxy-lyase activity	NAD binding domain	IPR001509, IPR012001, IPR012000, IPR029061, IPR016040, IPR029035	NA3	Y
Orphan15_gene43	340	isoflavone reductase	Fusarium langsethiae (98.5%)		NmrA, NAD binding domain	IPR008030, IPR016040	NA3
Orphan151_gene136	210	abc-2 type transporter	Fusarium langsethiae (94.8%)	P:ATP binding, P:ATPase activity	ABC transporter	IPR029481, IPR003439, IPR027417	NA3
Orphan173_gene211	636			P:biological_process; C:ribosome; C:cellular_component; F:molecular_function	CHAT Caspase HetF Associated with Tprs	IPR024983	NA3
Orphan175_gene238	177			F:peptidase activity	metallopeptidase		NA3
Orphan181_gene138	225	hypothetical protein	Fusarium pseudograminearum (48.7%)				NA3
Orphan19_gene40	562	Zn2Cys6 transcription factor	Fusarium oxysporum (80.6%)	C:nucleus; F:DNA binding; F:zinc ion binding; P:transcription, DNA-templated; F:RNA polymerase II transcription factor activity, sequence-specific DNA binding; P:regulation of transcription from RNA polymerase II promoter	fungal transcription factor	IPR007219	NA3
Orphan2_gene1	527	uncharacterized protein	Fusarium fujikuroi (43.1%)				NA3
Orphan248_gene141	150	hypothetical protein	Fusarium pseudograminearum (92.7%)				NA3
Orphan3_gene7 (PHI:2156)	612	Allergen FusC3	Fusarium avenaceum (57.1%)	P:regulation of transcription, DNA templated, F:sequence-specific DNA binding, F:transcription factor activity	leucine zipper, Myc-type basic HLH domain	IPR004827, IPR011598, IPR011598	NA3		Guo et al. 2010
Orphan38_gene78	234						NA3	Q
Orphan38_gene79	505	Zn2Cys6 zinc finger domain	Fusarium oxysporum (54.5%)	C:nucleus; F:zinc ion binding; P:regulation of transcription, DNA-templated; F:RNA polymerase II transcription factor activity, sequence-specific DNA binding; P:regulation of transcription from RNA polymerase II promoter	Zn DNA binding domain	IPR001138, IPR021858	NA3	Q
Orphan38_gene80	596	hypothetical protein	Fusarium avenaceum (51.4%)		DUF	IPR021514	NA3	Q
Orphan46_gene52	390	carboxy-cis,cis-muconate cyclase	Fusarium langsethiae (55.9%)		lactonase	IPR019405, IPR011048	NA3
Orphan49_gene69 (PHI:5393)	1156	probable glucan 1,3-beta-glucosidase	Fusarium oxysporum (95.8%)		Pectate lyase, Pectate, LysM, Wsc	IPR002889, IPR024535	NA3		Song et al. 2016
Orphan53_gene44	320	hypothetical protein	Fusarium poae (74.3%)				NA3
Orphan54_gene45	764	hypothetical protein	Fusarium poae (50.9%)		Cell division septum initiation DivIVA	IPR007793	NA3
Orphan54_gene65	272	hypothetical protein	Fusarium oxysporum (42.0%)				NA3
Orphan55_gene93	455	hypothetical protein	Fusarium oxysporum (98.5%)				NA3
Orphan59_gene78	236	unnamed protein product	Fusarium graminearum (35.3%)				NA3
Orphan62_gene128	517	permease	Fusarium pseudograminearum (53.0%)				NA3
Orphan68_gene91	440	Pfs, NACHT and ankryin	Fusarium oxysporum (44.5%)		ankryin	IPR020683, IPR002110	NA3
Orphan68_gene96	590	ankyrin repeat , partial	Fusarium pseudograminearum (72.5%)	C:integral component of membrane	ankryin	IPR020683	NA3
Orphan82_gene88	464			P:metabolic process, F:oxidoreductase activity	Tyrosinase (pigment formation)	IPR002227, IPR008922	NA3
Orphan85_gene142	664	hypothetical protein	Fusarium graminearum (51.4%)	C:membrane			NA3
FGRRES_04522	533	Agglutinin HPA-like protein, ATP synthase	Fusarium graminearum (99.1%)	P:cell adhesion, F:carbohydrate binding	H-type lectin	IPR019019	NA2
FGRRES_16100	2094	unnamed protein product	Fusarium graminearum (99.9%)		concanavalin A-like lectin/glucanase	IPR013320	NA2
FGRRES_20331	71	unnamed protein product	Fusarium graminearum (70%)				NA2
Orphan10_gene9	1109	hypothetical protein	Fusarium oxysporum f. sp. vasinfectum (43.2%)	F:protein binding	TPR	IPR011990	NA2	A
Orphan105_gene123	1019	Retrotransposable element	Fusarium oxysporum f. sp. cubense (81.9%)		reverse trancriptase LTR, RNase_HI, retropepsin-like reverse transcriptase, chromo, integrase	IPR000477, IPR001584, IPR012337, IPR016197	NA2	R
Orphan105_gene124	253	transcription factor	Fusarium acuminatum (76.5%)	F:nucleic acid binding, zinc ion binding	DUF, C2H2 Zinc finger	IPR032549, IPR001878	NA2	R
Orphan127_gene125	281	hypothetical protein	Fusarium pseudograminearum (88.7%)				NA2
Orphan16_gene27	1463	NACHT and TPR domain-containing	Nectria haematococca (46.7%)		STAND, Goodbye domain	IPR031350, IPR027417	NA2
Orphan170_gene107	121			F:oxidoreductase activity; C:membrane	cytochrome P450	IPR001128	NA2
Orphan21_gene34	1816	reverse transcriptase domain, pol polyprotein	Fusarium poae (76%)	C:nucleus; P:DNA metabolic process; F:molecular_function	reverse trancriptase	IPR001584, IPR000477, IPR023780, IPR001878, IPR012337	NA2
Orphan219_gene168 (PHI:2378)	413	monooxygenase	Fusarium pseudograminearum (94.0%)		NADB Rossmann		NA2		Wight et al 2009
Orphan23_gene29	219	hypothetical protein	Trichoderma virens (62.2%)				NA2	A
Orphan3_gene1*	442	LysM domain-containing protein	Fusarium graminearum (73.6%)		LysM	IPR018392, IPR018392	NA2	C
Orphan3_gene2*	332	hypothetical protein	Fusarium langsethiae (38%)				NA2	C
Orphan3_gene3 (PHI:6538, PHI:6539)	708	Chitinase, GH18 family	Fusarium graminearum (74.4%)	P: carbohydrate metabolic process, F: chitin binding, hydrolase activity, hydrolyzing O-glycosyl compounds	glycoside hydrolase family 18, LysM, chitin binding,	IPR018392, IPR001002, IPR017853, IPR018392	NA2	C
Orphan43_gene59	426	hypothetical protein	Fusarium langsethiae (100%)				NA2	E
Orphan43_gene60	280	hypothetical protein	Fusarium oxysporum f. sp. raphani (90%)				NA2	E
Orphan46_gene81	995	ankryin, Vegetative incompatibility protein HET-E-1	Fusarium avenaceum (67.6%)		ankryin	IPR027417, IPR020683	NA2
Orphan50_gene64	928	multidrug resistance protein fnx1	Fusarium pseudograminearum (94.4%)	P:transmembrane transport, P:oxidation-reduction process	MFS, dioxygenase	IPR011701, IPR005123, IPR026992, IPR020846	NA2	F
Orphan50_gene65	275	NAD dependent epimerase/dehydratase	Fusarium pseudograminearum (97.8%)			IPR027417	NA2	F
Orphan50_gene66	398	selenocysteine lyase	Fusarium pseudograminearum (95.5%)		aminotransferase	IPR000192, IPR015424	NA2	F
Orphan50_gene67	338	Isopenicillin N synthase, Oxoglutarate/iron-dependent dioxygenase	Fusarium pseudograminearum (91.2%)	P:oxidation-reduction process, F:oxidoreductase activity	oxoglutarate dioxygenase	IPR005123, IPR026992	NA2	F
Orphan73_gene84	314	Telomerase-binding EST1A	Fusarium pseudograminearum (99.4%)		DNA/RNA binding domain, Tetratricopeptide-like helical domain	IPR018834, IPR011990	NA2
Orphan74_gene100	284	phosphatidylserine decarboxylase 2	Fusarium avenaceum (68.9%)	P:phospholipid biosynthtic process, F:phosphatidylserine decarboxylase activity	phophatidylserine decarboxylase	IPR003817	NA2
Orphan77_gene116	388	lipase/esterase, Monoterpene epsilon-lactone hydrolase	Fusarium fujikuroi (76.5%)	P:metabolic process, F:hydrolase activity	hydrolase	IPR013094, IPR029058	NA2	I
Orphan77_gene117 (PHI:122)	428	salicylate hydroxylase	Fonsecaea multimorphosa (49.2%)	P:oxidation-reduction process, F:FAD binding	FAD binding domain	IPR002938 , IPR023753	NA2	I	Sweigard et al. 1998
Orphan77_gene118	520	hypothetical protein	Fusarium fujikuroi (57.9%)	P:transcription, DNA-templated, F:DNA binding, F:zinc ion binding	fungal transcription factor	IPR007219	NA2	I
Orphan8_gene20	879	transposase, partial	Fusarium poae (76%)	F:organic cyclic compound binding; F:heterocyclic compound binding; F:ion binding	MULE transposase	IPR018289	NA2
Orphan90_gene132	137	hypothetical protein	Fusarium graminearum (76.5%)				NA2
FGRRES_00135	134	hypothetical protein	Fusarium pseudograminearum (91.1%)		concanavalin A-like lectin/glucanase	IPR013320	NA1	W
FGRRES_01517	144						NA1	B
FGRRES_01518	576	hypothetical protein	Fusarium fujikuroi (37.8%)				NA1	B
FGRRES_02152	1308	Protein kinase-like, tryptophanyl-tRNA synthetase, tol protein	Bipolaris maydis (40.2%)	P:protein phosporhylation, F:ATP binding, F:protein kinase activity	protein kinase, heterokaryon incompatibility	IPR000719, IPR010730, IPR011009	NA1	D
FGRRES_02153	744	serine/threonine protein kinase	Fusarium avenaceum (54.7%)	P:protein phosporhylation, F:ATP binding, F:protein kinase activity	protein kinase	IPR000719, IPR011009	NA1	D
FGRRES_02367 (PHI:438)	395	cytochrome P450	Fusarium pseudograminearum (81.1%)	P:oxidation-reduction process, F:heme binding, F:iron ion binding	cytochrome P450	IPR001128	NA1		Siewers et al. 2005
FGRRES_03389	420	pantothenate transporter liz1	Fusarium proliferatum (78.0%)	P:transmembrane transport	Major Facilitator Superfamily	IPR011701, IPR020846	NA1	M
FGRRES_03390	289	Zn2Cys6 transcription factor	Fusarium proliferatum (65.0%)	P:regulation of transcription, DNA-templated, F:RNA polymerase II transcription factor activity, sequence-specific DNA binding, F:zinc ion binding	Zn2Cys6 fungal-type DNA-binding domain	IPR001138	NA1	M
FGRRES_03533	213	Tri7	Fusarium dactylidis (59.7%)	C:integral component of membrane	Wax synthase domain	IPR032805	NA1
FGRRES_04587	1766	HET, Pfs, NACHT, WD domain	Fusarium pseudograminearum (39.8%)	F:transferase activity, transferring glycosyl groups; F:catalytic activity; P:nucleoside metabolic process; F:transferase activity; C:cellular_component	WD40, NWD NACHT	IPR001680, IPR031359, IPR011047 SSF101908, IPR017986	NA1
FGRRES_06432	265	hypothetical protein	Fusarium boothii (100%)				NA1	U
FGRRES_06433	453	organophosphate acid anhydrase	Fusarium boothii (100%)	F:hydrolase activity	amidohydrolase	IPR006680, IPR032466, IPR011059	NA1	U
FGRRES_06436	773	Zn2Cys6 fungal-type DNA-binding domain protein	Fusarium boothii (99.8%)	P:regulation of transcription, DNA templated, F:RNA polymerase II transcription factor activity, F:zinc ion binding	Zn DNA binding domain	IPR001138	NA1	U
FGRRES_06437	576	Lipase 2	Fusarium oxysporum (99.3%)		carboxylesterase, hydrolase	IPR002018, IPR029058	NA1	U	Brown et al. 2012
FGRRES_07737	745	pho85 cyclin-7	Arthrobotrys oligospora (31.9%)	P:regulation of cyclin-dependent protein serine/threonin kinase activity, F:protein kinase binding	cyclin PHO80-like	IPR013922	NA1
FGRRES_08069	378	frq, frequency clock protein	Fusarium oxysporum f. sp. melonis (76.5%)	C:nucleus; C:cytoplasm; P:regulation of transcription, DNA-templated; P:circadian rhythm	frequency clock protein	IPR018554	NA1	L
FGRRES_08070	389	sodium calcium transporter	Fusarium oxysporum f. sp. vasinfectum (93.3%)	C:nucleus; F:DNA binding; F:zinc ion binding; P:transmembrane transport; P:transcription, DNA-templated; C:integral component of membrane; F:RNA polymerase II transcription factor activity, sequence-specific DNA binding; P:regulation of transcription from RNA polymerase II promoter	sodium calcium exchanger	IPR004837	NA1	L
FGRRES_10709	265	hypothetical protein	Colletotrichum gloeosporioides (43.7%)				NA1	J
FGRRES_10710	455	hypothetical protein	Colletotrichum gloeosporioides (55.3%)				NA1	J
FGRRES_10711	154	hypothetical protein	Fusarium oxysporum f. sp. raphani (55.1%)				NA1	J
FGRRES_10712	395	Alkaline protease 1, heterokaryon incompatibility protein, peptidase S8, oryzin, allergen	Fusarium oxysporum f. sp. vasinfectum (91.4%)	P:proteolysis, F:serine-type endopeptidase activity	substilisin peptidase, propeptide inhibitor	IPR000209, IPR010259, IPR009020	NA1	J	Paper et al. 2007, Brown et al. 2012
FGRRES_10713	557	Lipase 2, sphingomyelin phosphodiesterase	Fusarium oxysporum f. sp. melonis (91.0%)		carboxylesterase, hydrolase	IPR002018, IPR029058	NA1	J	Brown et al. 2012
FGRRES_10715	220	Carbohydrate-binding domain, cellobiose dehydrogenase	Fusarium avenaceum (84.1%)		transmembrane ferric reductase		NA1	J	Wong et al. 2011
FGRRES_11606	206	Lactose permease, hexose transporter protein	Fusarium oxysporum f. sp. cubense race 4 (89.8%)	P:transmembrane transport, F:transmembrane transporter activity	major facilitator sugar transporter	IPR005828, IPR020846	NA1	N
FGRRES_11734	423	hypothetical protein	Fusarium oxysporum f. sp. cubense tropical race 4 (57.1%)				NA1	G
FGRRES_12011	64	Protein kinase-like, tryptophanyl-tRNA synthetase, tol protein, HET	Fusarium pseudograminearum (90%)				NA1
FGRRES_12224_16089_M	1573	Peptidase S8/S53, subtilisin/kexin/sedolisin	Fusarium pseudograminearum (49%)	P:proteolysis, F:serine-type endopeptidase activity	ankryin, Peptidase S8/S53 domain	IPR000209, IPR020683	NA1
FGRRES_12442	106	DNA helicase	Fusarium graminearum FGRRES_30405 (90%)				NA1
FGRRES_12506	194	Sugar transporter STL1	Colletotrichum fioriniae (65.3%)	C:integral component of membrane; P:transport; F:transporter activity			NA1
FGRRES_13446	241	solute carrier family 40 (iron-regulated transporter)	Fusarium oxysporum f. sp. vasinfectum (90.7%)	F:iron ion transmembrane transporter activity; C:integral component of membrane; P:iron ion transmembrane transport	ferroportin1	IPR009716	NA1	L
FGRRES_13453	151	zinc finger	Fusarium pseudograminearum (77.6%)				NA1
FGRRES_13464	90						NA1		Lu et al. 2016
FGRRES_13793	242	hypothetical protein	Fusarium pseudograminearum (56.9%)				NA1	G
FGRRES_13817	137	nonribosomal peptide synthase amino acid adenylation domain	Fusarium graminearum (63%)				NA1	J
FGRRES_13818	75	Major cold shock protein CspA	Pseudomonas veronii (74%)	P:regulation of transcription, DNA-templated, F:DNA binding	cold-shock protein	IPR002059, IPR012340	NA1	J
FGRRES_13996	315	hypothetical protein	Drechslerella stenobrocha (32.0%)				NA1	T
FGRRES_13997	101	hypothetical protein	Microdochium bolleyi (32.6%)				NA1	T
FGRRES_15050	71	unnamed protein product	Fusarium pseudograminearum (90.0%)				NA1	W
FGRRES_15662	73						NA1
FGRRES_16072_M	1360	1-alkyl-2-acetylglycerophosphocholine esterase, ankyrin unc44	Colletotrichum sublineola (31.5%)	P:metal ion transport, P:transmembrane transport	ankryin, Mg transporter	IPR002523, IPR020683	NA1	N
FGRRES_16342	1218	putative phospholipase	Endocarpon pusillum (32.0%)	F:zinc ion binding; P:lipid metabolic process	patatin phospholipase, acyl transferase	IPR002641	NA1
FGRRES_16655_M	530	Ferulic acid decarboxylase	Fusarium oxysporum (98.9%)	P:secondary metabolic process; F:oxidoreductase activity; F:lyase activity; C:cellular_component	UbiD decarboxylase	IPR002830	NA1	U
FGRRES_16657	547	6-hydroxy-d-nicotine oxidase	Fusarium oxysporum (98.2%)	P:oxidation-reduction process, F:flavin adenine dinucleotide binding, F:catalytic activity	FAD linked oxidase	IPR006094, IPR016166	NA1	U
FGRRES_17397	325			C:integral component of membrane			NA1
FGRRES_17405	136	Cyanovirin-N	[Fusarium pseudograminearum (96.3%)		cyanovirin-N	IPR011058	NA1		Percudani et al. 2005
FGRRES_17582	580	hypothetical protein, TPR repeat	Drechslerella stenobrocha (31.5%)		fungal STAND, Goodbye domain	IPR031350, IPR027417	NA1	T
FGRRES_20000	199	unnamed protein product	Fusarium avenaceum (85.6)	C:integral component of membrane			NA1
FGRRES_20068	82	hypothetical protein	Fusarium avenaceum (54.7%)				NA1
FGRRES_20171	77	aldolase	Microdochium bolleyi (68.4%)	F:catalytic activity; P:metabolic process			NA1
Orphan138_gene88	674	ankyrin, HET domain protein	Colletotrichum gloeosporioides (44.3%)				NA1
Orphan30_gene31	679	ankyrin, HET	Colletotrichum gloeosporioide (43.4%)		heterokaryon incompatibility	IPR010730	NA1
